# Supplementary material for: Transgenerational Cold Acclimation and Contribution of Gut Bacteria in Spodoptera frugiperda
Source: Insects. 2025 Oct 16;16(10):1052. doi: 10.3390/insects16101052 (PMC12564332; doi:10.3390/insects16101052)
Supplement: Supplementary file 1 [file insects-16-01052-s001.zip › Supplementary tables (Table S1-S10).xlsx]

## Sheet: Table S1
Table S1 Effect of cold and antibiotic treatments on the fitness of FAW
(a) Effect of cold exposure on the development and body weight of FAW.
		Developmental period of larvae (d)			Larval weight (mg)			Developmental period of female pupae (d)			Female pupal weight (mg)			Developmental period of male pupae (d)			Male pupal weight (mg)			Lifespan of female adult (d)			Female adult body weight (mg)			Lifespan of male adult (d)			Male adult body weight (mg)
			F-value	P-value		F-value	P-value		F-value	P-value		F-value	P-value		F-value	P-value		F-value	P-value		F-value	P-value		F-value	P-value		F-value	P-value		F-value	P-value
L1	CK	11.933±0.0885b	F1,118=1298.31	P＜0.001	442.00±3.81b	F1,118=301.62	P＜0.001	7.20±0.0914b	F1,118=703.66	P＜0.001	183.33±2.19b	F1,118=167.09	P＜0.001	8.1167±0.0953b	F1,118=837.89	P＜0.001	188.99±1.61b	F1,118=67.52	P＜0.001	10.35±0.406b	F1,38=94.84	P＜0.001	98.55±3.44b	F1,58=26.62	P＜0.001	11.55±0.413b	F1,38=38.72	P＜0.001	86.78±1.02b	F1,58=69.33	P＜0.001
	LT	17.083±0.112a			535.58±3.81a			10.80±0.1a			219.96±1.8a			11.983±0.0936a			211.08±2.15a			16.5±0.484a			119.65±2.21a			12.90±0.523a			97.863±0.859a
L3	CK	12.80±0.103b	F1,118=741.18	P＜0.001	490.85±3.16b	F1,118=80.35	P＜0.001	7.1833±0.0693b	F1,118=533.14	P＜0.001	184.09±2.41b	F1,118=106.58	P＜0.001	8.05±0.0602b	F1,118=925.71	P＜0.001	191.14±1.53b	F1,118=144.91	P＜0.001	11.2±0.395b	F1,38=38.72	P＜0.001	110.93±1.59b	F1,58=33.69	P＜0.001	8.05±0.489a	F1,38=1.87	P＞0.05	93.283±0.872b	F1,58=55.86	P＜0.001
	LT	16.783±0.104a			535.00±3.78a			9.5667±0.0765a			212.50±1.33a			10.667±0.0614a			214.97±1.25a			15.6±0.587a			126.74±2.21a			8.8±0.247a			107.37±1.67a
L4	CK	11.233±0.0727c	F2,177=1136.558	P＜0.001	486.75±3.58b	F2,177=91.77	P＜0.001	7.0667±0.0819c	F2,177=586.01	P＜0.001	190.79±2.18b	F2,177=86.02	P＜0.001	8.00±0.0788c	F2,177=645.56	P＜0.001	188.78±1.53b	F2,177=135.14	P＜0.001	12.25±0.298a	F2,57=5.03	P＜0.05	105.14±1.52b	F2,87=16.84	P＜0.001	9.05±0.211a	F2,57=3.93	P＜0.05	93.79±1.05b	F2,87=47.84	P＜0.001
	LT1	15.817±0.0905b			537.90±3.23a			9.8833±0.0983b			216.99±1.6a			11.30±0.0763b			219.41±1.71a			10.75±0.458ab			114.9±1.3a			7.65±0.466b			114.48±1.56a
	LT2	17.517±0.12a			545.51±3.18a			11.117±0.0755a			220.59±1.39a			12.267±0.106a			219.22±1.28a			10.1±0.653b			117.67±1.93a			8.40±0.336ab			109.38±1.94a
L5	CK	11.183±0.0905c	F2,177=551.05	P＜0.001	473.64±2.16b	F2,177=162.54	P＜0.001	6.1833±0.0557c	F2,177=1441.06	P＜0.001	184.04±2.19c	F2,177=106.37	P＜0.001	7.50±0.0733c	F2,177=1504.92	P＜0.001	186.95±2.09c	F2,177=123.04	P＜0.001	11.95±0.32b	F2,57=23.42	P＜0.001	98.43±3.01b	F2,87=15.79	P＜0.001	8.75±0.422b	F2,57=4.27	P＜0.05	81.20±1.42b	F2,87=105.07	P＜0.001
	LT1	15.283±0.139b			542.53±3.53a			10.75±0.116b			216.72±1.46a			12.517±0.0084b			223.11±1.62a			15.75±0.422a			114.84±1.8a			11±0.5.3a			113.27±1.5a
	LT2	19.033±0.238a			539.54±3.29a			12.967±0.092a			210.37±1.24b			15.10±0.132a			214.73±1.31b			14.55±0.45a			110.67±1.23a			9.95±0.679ab			117.24±2.62a
L6	CK	12.083±0.0833c	F2,177=112.21	P＜0.001	485.79±2.45c	F2,177=112.21	P＜0.001	7.00±0.0889c	F2,177=2647.03	P＜0.001	191.22±2.04c	F2,177=93.41	P＜0.001	8.0333±0.0888c	F2,177=3275.06	P＜0.001	194.30±2.17b	F2,177=65.83	P＜0.001	10.3±0.411b	F2,57=14.89	P＜0.001	101.99±1.49b	F2,87=23.82	P＜0.001	9.60±0.275a	F2,57=0.37	P＞0.05	86.60±1.16b	F2,87=5.99	P＜0.001
	LT1	19.50±0.125b			537.37±2.89b			12.55±0.069b			221.82±1.7a			14.633±0.0888b			224.56±1.96a			13.25±0.403a			118.07±2.04a			10.10±0.774a			97.80±1.37a
	LT2	24.833±0.234a			548.13±3.91a			17.667±0.14a			214.71±1.08b			20.533±0.142a			229.39±2.82a			14.15±0.697a			117.17±1.97a			10.30±0.612a			96.94±3.04a
L7	CK	18.20±0.116c	F2,177=1393.27	P＜0.001	508.79±4.83c	F2,177=17.72	P＜0.001	8.1167±0.0755c	F2,177=13361.53	P＜0.001	192.54±2.18b	F2,177=103.55	P＜0.001	9.117±0.186c	F2,177=7573.56	P＜0.001	198.50±2.55b	F2,177=49.37	P＜0.001	10.75±0.397b	F2,57=98.99	P＜0.001	116.66±2.43b	F2,87=2.95	P＜0.001	8.65±0.302b	F2,57=38.98	P＜0.001	108.08±2.23a	F2,87=2.9	P＞0.05
	LT1	27.967±0.218b			525.86±3.23b			16.617±0.0953b			222.02±1.35a			18.383±0.0792b			227.96±2.42a			19.35±0.599a			121.13±1.92a			16.10±0.833a			113.11±2.35a
	LT2	32.217±0.224a			546.83±5.26a			28.95±0.0992a			222.52±1.4a			30.233±0.06a			230.23±2.58a			19.45±0.489a			123.79±1.89a			14.25±0.611a			115.04±1.69a
(b) Effect of cold exposure on the survival and reproductive fitness of FAW.
		Larval mortality (%)			Pupal ecdlosion rate (%)			Number of eggs laid			Hatching rate of eggs (%)			Mortality of female adult (%)			Mortality of male adult (%)
			F-value	P-value		F-value	P-value		F-value	P-value		F-value	P-value		F-value	P-value		F-value	P-value
L1	CK	6.67±2.12a	F1,8=0.35	P>0.05	92.95±2.17a	F1,8=14.04	P<0.05	1176.1±39.1a	F1,28=18.91	P＜0.001	87.84±2.0a	F1,28=13.26	P＜0.01	40.0±5.2a	F1,4=2.8	P>0.05	74.4±6.7a	F1,4=15.16	P<0.05
	LT	7.50±1.56a			77.33±3.45b			841.3±66.3b			74.29±2.59b			25.0±7.22a			41.67±4.17b
L3	CK	6.67±2.5a	F1,8=4.95	P>0.05	93.82±1.78a	F1,8=8.16	P<0.05	1085.2±34.0a	F1,28=7.74	P<0.05	89.68±1.84a	F1,28=45.39	P＜0.001	74.4±6.7a	F1,4=12.88	P<0.05	60.0±5.77a	F1,4=15.66	P<0.05
	LT	14.17±4.68a			70.43±4.45b			924.2±46.9b			72.95±2.68b			6.67±3.33b			33.33±3.33b
L4	CK	1.67±1.02b	F2,12=41.05	P＜0.001	93.19±2.95a	F2,12=9.3	P<0.01	1311.3±40.4a	F2,42=19.35	P＜0.001	92.594±0.569a	F2,42=76.08	P＜0.001	29.17±4.17b	F2,6=8.99	P<0.05	50.0±7.22a	F2,6=2.98	P>0.05
	LT1	35.00±2.12a			41.80±13.3b			966.5±53.4b			69.83±1.97b			54.17±4.17a			75.0±7.22a
	LT2	42.60±7.19a			66.78±8.31ab			959.7±42.3b			72.80±2.04b			41.67±41.17ab			62.5±7.22a
L5	CK	0.833±0.833c	F2,12=12.73	P＜0.01	95.00±1.56a	F2,12=9.76	P<0.01	1343.9±18.7a	F2,42=1.08	P＞0.05	92.287±0.738a	F2,42=67.3	P＜0.001	41.67±4.17a	F2,6=1.36	P>0.05	58.33±4.17a	F2,6=4.42	P>0.05
	LT1	15.00±4.68a			75.82±4.66b			1242.8±65.7a			72.74±1.94b			41.67±4.17a			53.33±3.33a
	LT2	12.5±3.73ab			86.35±2.39ab			1247.5±66.0a			75.22±1.46b			33.33±4.17a			43.33±3.33a
L6	CK	1.67±1.02a	F2,12=0.69	P>0.05	97.43±1.05a	F2,12=1.38	P>0.05	1434.8±51.8a	F2,42=8.91	P<0.01	93.232±0.833a	F2,42=6.07	P<0.01	36.67±3.33a	F2,6=10.7	P<0.05	46.67±3.33a	F2,6=5.97	P<0.05
	LT1	3.333±0.833a			93.95±1.08a			1164.9±48.6b			88.89±1.26ab			8.33±8.33b			12.5±7.22ab
	LT2	3.33±1.56a			95.57±2.49a			1188.9±49.6b			86.55±1.70b			0.0±0.0b			8.33±4.17b
L7	CK	0.00±0.00a	F2,12=1.2	P>0.05	95.83±1.32a	F2,12=2.54	P>0.05	1504.5±42.8a	F2,42=14.47	P＜0.001	90.212±0.588a	F2,42=1.26	P>0.05	41.67±4.17a	F2,6=277.21	P＜0.001	75.0±7.22a	F2,6=41.94	P＜0.001
	LT1	1.67±1.02a			92.43±2.01a			1187.9±53.8b			87.43±1.43a			0.0±0.0b			8.33±4.17b
	LT2	0.833±0.833a			97.46±1.04a			1189.7±46.4b			88.48±1.02a			0.0±0.0b			0.0±0.0b
(c) Effect of cold and antibiotic treatments on the body size and abdominal weight of L1-L7 adults
		Female adult body length (mm)			Female adult abdominal weight (mm)			Female adult abdominal length (mm)			Female adult abdominal width (mm)			Male adult body length (mm)			Male adult bdominal weight (mg)			Male adult abdominal length (mm)			Male adult abdominal width (mm)
			F-value	P-value		F-value	P-value		F-value	P-value		F-value	P-value		F-value	P-value		F-value	P-value		F-value	P-value		F-value	P-value
L1	CK	15.675±0.0933b	F1,58=81.53	P<0.001	56.943±0.808b	F1,58=91.36	P<0.001	11.695±0.105a	F1,58=76.73	P<0.001	4.8077±0.0413b	F1,58=11.51	P<0.01	15.967±0.0981b	F1,58=389.78	P<0.001	44.917±0.888b	F1,58=110.25	P<0.001	10.125±0.0709b	F1,58=389.78	P<0.001	4.3757±0.0576b	F1,58=62.05	P<0.001
	LT	17.135±0.132a			73.75±1.56a			11.695±0.105a			5.023±0.0482a			18.016±0.034a			61.01±1.25a			12.129±0.0861a			5.2447±0.0941a
L3	CK	15.83±0.103b	F1,58=35.55	P<0.001	61.94±1.25b	F1,58=23.45	P<0.001	10.673±0.0926b	F1,58=37.21	P<0.001	4.9717±0.0872b	F1,58=5.12	P<0.05	15.918±0.0882b	F1,58=81.6	P<0.001	51.27±0.95b	F1,58=113.68	P<0.001	10.423±0.0829b	F1,58=184.87	P<0.001	4.3687±0.0495b	F1,58=88.85	P<0.001
	LT	16.626±0.0855a			71.32±1.48a			11.511±0.102a			5.2387±0.0795a			17.156±0.105a			66.24±1.03			12.062±0.0876a			5.133±0.0642a
L4	CL	16.28±0.116a	F2,87=0.05	P>0.05	63.91±1.22b	F2,87=4.47	P<0.05	10.894±0.0693b	F2,87=25.23	P<0.001	4.885±0.0546b	F2,87=12.16	P<0.001	16.631±0.0841a	F2,87=1.58	P>0.05	49.393±0.582b	F2,87=23.49	P<0.001	11.7±0.0856b	F2,87=5.07	P<0.01	4.589±0.0639b	F2,87=31.5	P<0.001
	LT1	16.319±0.0914a			68.35±1.3a			11.714±0.0884a			5.2457±0.0599a			16.774±0.0871a			56.13±1.08a			12.071±0.0735a			5.2207±0.0696a
	LT2	16.317±0.088a			68.63±1.24a			11.56±0.0999a			5.0457±0.0386b			16.774±0.0905a			58.43±1.15a			12.004±0.102a			5.1073±0.0432a
L5	CK	16.548±0.175ab	F2,87=5.4	P<0.01	59.19±2.19b	F2,87=26.62	P<0.001	10.857±0.139c	F2,87=19.51	P<0.001	5.071±0.0798a	F2,87=0.28	P>0.05	16.305±0.0959c	F2,87=81.66	P<0.001	41.343±0.79b	F2,87=414.31	P<0.001	11.422±0.0945b	F2,87=23.51	P<0.001	4.489±0.0685b	F2,87=29.11	P<0.001
	LT1	16.249±0.0961b			74.25±1.5a			11.314±0.0986b			5.116±0.0582a			17.156±0.067b			67.907±0.848a			12.159±0.0691a			4.9897±0.0436a
	LT2	16.839±0.0927a			73.58±1.05a			11.801±0.072a			5.052±0.0451a			17.916±0.101a			69.513±0.685a			12.127±0.092a			4.955±0.0384a
L6	CK	15.742±0.125cd	F5.174=28.46	P<0.001	60.46±1.97b	F5.174=37.64	P<0.001	10.266±0.232b	F5.174=20.62	P<0.001	4.477±0.104cd	F5.174=36.03	P<0.001	16.473±0.103b	F5,174=74.34	P<0.001	49.523±0.947b	F5,174=81.95	P<0.001	10.523±0.0776bc	F5,174=72.81	P<0.001	4.3687±0.0495b	F5,174=77.3	P<0.001
	CKa	15.638±0.178cd			61.24±1.92b			9.841±0.112b			4.165±0.0856d			15.725±0.0977c			37.293±0.932d			10.193±0.099c			3.9263±0.0457c
	LT1	17.395±0.112a			78.95±1.57a			11.1±0.0752a			5.4207±0.0693a			17.914±0.0911a			52.81±1.65b			11.865±0.104a			5.0997±0.075a
	LTa1	16.162±0.134c			54.68±1.56b			9.739±0.138b			4.5297±0.0819c			16.41±0.0847b			38.303±0.801d			10.533±0.111bc			4.4183±0.052b
	LT2	16.761±0.109b			75.14±1.47a			11.18±0.0978a			5.0583±0.0739b			18.013±0.112a			62.607±0.955a			11.997±0.065a			5.1013±0.0401a
	LTa2	15.524±0.134d			56.28±1.33b			9.93±0.14b			4.2727±0.0646cd			16.654±0.136b			43.633±0.873c			10.628±0.0762b			4.2967±0.0523b
L7	CK	16.096±0.144b	F5,174=24.91	P<0.001	68.65±1.58cd	F5.174=16.27	P<0.001	10.538±0.114c	F5.174=27.36	P<0.001	4.7513±0.0677b	F5.174=16.49	P<0.001	16.976±0.12c	F5,174=17.14	P<0.001	51.66±1.07d	F5,174=25.49	P<0.001	10.538±0.114bc	F5,174=8.94	P<0.001	4.7493±0.0556bc	F5,174=12.39	P<0.001
	CKa	15.938±0.102b			63.98±1.17d			10.257±0.0916c			4.5673±0.0855b			16.976±0.11c			51.24±1.17d			10.257±0.0916c			4.6133±0.0506c
	LT1	17.347±0.0993a			80.31±1.48a			11.726±0.609a			5.242±0.056a			18.37±0.102a			61.927±0.864bc			11.726±0.111a			4.9837±0.0456a
	LTa1	16.387±0.102b			72.29±1.4bc			11.15±0.109b			5.1737±0.0535a			17.753±0.145b			65.187±0.917ab			11.15±0.109ab			5.035±0.0411a
	LT2	17.28±0.146a			78.42±1.8ab			11.576±0.116ab			5.1627±0.0527a			18.173±0.141ab			68.19±2.06a			11.576±0.116ab			5.119±0.054a
	LTa2	17.023±0.163a			78.43±2.07ab			11.413±0.132ab			5.0873±0.0801a			17.674±0.205b			56.45±1.87cd			11.413±0.132c			4.9273±0.0687ab
(d) Effect of cold and antibiotic treatments on the fitness of L6 and L7 FAW
Parameters	CK	CKa	LT1	LT1a	LT2	LT2a	F-value	P-value
	L6
Developmental period of larvae (d)	12.08±0.08c	11.67±0.09c	19.50±0.13b	19.47±0.08b	24.83±0.23a	24.72±0.22a	F5,354=1411.84	P<0.001
Larval weight (mg)	485.79±2.45b	410.77±4.54d	537.37±2.89a	473.09±2.23b	548.13±3.91a	459.07±3.21c	F5,354=238.98	P<0.001
Developmental period of female pupae (d)	7.00±0.09d	7.12±0.09d	12.55±0.07c	12.62±0.09c	17.67±0.14a	16.67±0.14a	F5,354=1808.61	P<0.001
Female pupal weight (mg)	191.22±2.04b	167.63±1.82d	221.82±1.70a	178.88±2.13c	214.71±1.08a	183.21±2.09c	F5,354=131.48	P<0.001
Developmental period of male pupae (d)	8.03±0.09d	8.08±0.10d	14.63±0.09c	14.48±0.09c	20.53±0.14a	19.47±0.12b	F5,354=2486.08	P<0.001
Male pupal weight (mg)	194.30±2.17b	178.13±2.12d	224.56±1.96a	182.79±2.06cd	229.39±2.82a	190.29±1.97bc	F5,354=97.61	P<0.001
Lifespan of female adults (d)	10.60±0.37cd	9.50±0.37d	13.25±0.40ab	11.75±0.60bc	14.15±0.70a	12.15±0.82bc	F5.114=8.91	P<0.001
Female adult body weight (mg)	101.99±1.49b	92.17±2.12c	118.07±2.04a	93.11±1.67c	117.17±1.97a	96.41±1.84bc	F5.174=39.37	P<0.001
Lifespan of male adults (d)	10.10±0.24ab	8.45±0.32c	10.10±0.774ab	8.85±0.63a	10.70±0.44bc	8.90±0.65bc	F5,114=2.74	P<0.05
Male adult body weight (mg)	86.80±1.16b	75.77±1.19d	97.80±1.37a	79.91±1.19cd	96.94±3.04a	83.41±1.27bc	F5,174=28.66	P<0.001
Larval mortality (%)	1.67±1.02c	6.67±1.02ab	3.33±0.83bc	10.00±1.02a	3.33±1.56bc	6.67±2.50a	F5,24=5.34	P<0.01
Pupal eclosion rate (%)	97.43 ± 1.05a	95.57 ± 1.38a	93.95 ± 1.08ab	84.29 ± 1.01c	95.57 ± 2.49a	94.45 ± 2.35bc	F5,24=6.37	P<0.01
Number of eggs laid	1506.9±34.7a	1155.7±32.1b	1238.5±44.4b	989.3±39.3c	1207.9±45.5b	968.5±39.5c	F5,84=24.69	P<0.001
Hatching rate of eggs (%)	92.28±0.93a	80.75±1.30c	87.93±1.48b	78.51±1.84c	88.04±1.41b	76.37±2.40c	F5,84=18.11	P<0.001
Mortality of female adults (%)	36.67±3.33b	66.67±4.17a	8.33±8.33cd	16.67±4.17bc	0.00±0.00d	16.67±4.17bc	F5,12=17.47	P<0.001
Mortality of male adults (%)	46.67±3.33ab	73.33±3.33a	12.50±7.22c	37.50±7.22b	8.33±4.17c	25.00±7.22bc	F5,12=9.70	P<0.01
	L7
Developmental period of larvae (d)	18.20±0.12d	18.38±0.14d	28.00±0.22b	27.05±0.23c	32.22±0.22a	32.85±0.19a	F5,354=1163.25	P<0.001
Larval weight (mg)	508.79±4.83bc	493.03±2.77c	525.86±3.23b	494.78±3.39c	546.83±5.26a	500.74±7.48c	F5,354=19.31	P<0.001
Developmental period of female pupae (d)	8.12±0.08d	8.05±0.08d	16.62±0.10c	16.68±0.09c	28.95±0.10a	28.55±0.08b	F5,354=11753.72	P<0.001
Female pupal weight (mg)	192.54±2.18c	191.13±2.03c	222.02±1.35a	193.78±2.52c	222.52±1.4a	207.67±3.07b	F5,354=45.49	P<0.001
Developmental period of male pupae (d)	9.12±0.20c	8.77±0.08c	18.38±0.08b	18.50±0.09b	30.23±0.06a	30.43±0.08a	F5,354=8504.6	P<0.001
Male pupal weight (mg)	198.5±2.55cd	190.66±1.65d	227.96±2.42a	206.03±3.43bc	230.23±2.58a	215.17±3.58b	F5,354=32.85	P<0.001
Lifespan of female adults (d)	10.75±0.40d	10.75±0.38d	19.35±0.60a	15.65±0.49c	19.45±0.49a	17.55±0.44d	F5.114=71.5	P<0.001
Female adult body weight (mg)	116.66±2.43ab	116.57±1.56ab	121.13±1.92a	111.34±2.02b	123.79±1.89a	116.41±1.8ab	F5.174=4.88	P<0.001
Lifespan of male adults (d)	8.65±0.30d	9.10±0.34d	16.10±0.83a	13.60±0.84c	14.25±0.61bc	15.35±0.56ab	F5,114=26.71	P<0.001
Male adult body weight (mg)	108.08±2.23ab	106.55±2.10ab	113.11±2.35a	103.69±2.02b	115.04±1.69a	103.89±2.74b	F5,174=4.6	P<0.01
Larval mortality (%)	0.00±0.00a	0.83±0.83a	1.67±1.02a	1.67±1.02a	0.83±0.83a	0.83±0.83a	F5,24=0.57	P>0.05
Pupal eclosion rate (%)	95.83±1.32ab	93.33±1.67abc	92.43±2.01bc	88.95±3.25c	97.46±1.04a	93.33±2.12abc	F5,24=2.1	P>0.05
Number of eggs laid	1504.5±42.8a	1547.3±36.9a	1217.4±46.1b	1153.9±71.5b	1203±44.1b	1225.3±52.6b	F5,84=11.51	P<0.001
Hatching rate of eggs (%)	90.212±0.588a	90.363±0.734a	87.43±1.43ab	81.82±1.6c	88.48±1.02a	84.67±1.14bc	F5,84=7.95	P<0.001
Mortality of female adults (%)	41.67±4.17a	45.83±4.17a	0.00±0.00b	4.17±4.17b	0.00±0.00b	4.17±4.17b	F5,12=22.1	P<0.001
Mortality of male adults (%)	75.00±7.22a	79.17±4.17a	8.33±4.17b	12.50±7.22b	0.00±0.00b	4.17±4.17b	F5,12=22.15	P<0.001

## Sheet: Table S2
Table S2 Summary of the quality of all samples’ sequencing data
Sample	RawPE	Combined	Qualified	Nochime	Base(nt)	Avglen(nt)	GC	Q20	Q30
CK.1	101173	98455	96304	90263	38682554	428.55	0.5285	0.9869	0.9526
CK.2	183966	181072	177072	173441	74386021	428.88	0.5286	0.9859	0.9499
CK.3	184795	180873	177052	162964	69796622	428.29	0.5179	0.9873	0.9545
CK.4	193437	189259	185279	176349	75597106	428.68	0.5191	0.9872	0.9538
CKa.1	188847	185866	182348	179498	76718942	427.41	0.5454	0.9879	0.9565
CKa.2	184192	180154	176552	173897	74338221	427.48	0.5429	0.986	0.9513
CKa.3	185832	182655	178735	173069	74159846	428.5	0.5392	0.9854	0.9491
CKa.4	182775	180663	176854	170132	72639892	426.96	0.5359	0.9864	0.9519
LT1.1	184585	182823	179114	176301	74857927	424.6	0.5352	0.9882	0.9566
LT1.2	183707	181978	178307	165616	69726987	421.02	0.5432	0.9884	0.9584
LT1.3	184499	183140	179756	166291	69714305	419.23	0.5438	0.9896	0.9614
LT1.4	184898	183211	179785	168303	70124560	416.66	0.5446	0.9887	0.9592
LTa1.1	186386	184345	180663	173359	73480284	423.86	0.535	0.9887	0.9578
LTa1.2	183099	181475	177641	172152	73817898	428.79	0.532	0.9877	0.9559
LTa1.3	87591	86778	85298	83419	35745306	428.5	0.5319	0.9898	0.9621
LTa1.4	185086	182933	179815	175966	75418006	428.59	0.5353	0.9896	0.961
LT2.1	183149	180917	176936	164891	70721113	428.9	0.4945	0.9867	0.9528
LT2.2	79772	79047	77354	74551	31966316	428.78	0.506	0.9883	0.9573
LT2.3	178972	177438	173836	162057	69095313	426.36	0.5053	0.9894	0.9596
LT2.4	183941	182208	178574	168093	71453470	425.08	0.5147	0.9886	0.9586
LTa2.1	183463	181112	177571	172416	73909650	428.67	0.4946	0.9889	0.9591
LTa2.2	186691	184158	180606	166059	70925820	427.11	0.4989	0.9882	0.9568
LTa2.3	184389	182507	178829	170918	73319685	428.98	0.5175	0.9883	0.9579
LTa2.4	194172	192329	188530	164417	70490926	428.73	0.5037	0.9887	0.9588

## Sheet: Table S3
Table S3 Alpha diversity indices of bacteria in different samples
Sample_Name	chao1	dominance	goods_coverage	observed_features	pielou_e	shannon	simpson
CK.1	114	0.524	1	113	0.306	2.088	0.476
CK.2	90.545	0.907	1	81	0.078	0.495	0.093
CK.3	190.2	0.319	1	185	0.41	3.086	0.681
CK.4	136.562	0.407	1	130	0.317	2.225	0.593
CKa.1	127.625	0.142	1	125	0.492	3.427	0.858
CKa.2	135.333	0.142	1	133	0.48	3.388	0.858
CKa.3	112	0.158	1	106	0.451	3.035	0.842
CKa.4	101.8	0.193	1	94	0.443	2.905	0.807
LT1.1	95.429	0.438	1	95	0.321	2.109	0.562
LT1.2	133	0.213	1	122	0.474	3.286	0.787
LT1.3	133	0.209	1	128	0.457	3.197	0.791
LT1.4	145.077	0.161	1	140	0.545	3.883	0.839
LTa1.1	150.05	0.096	1	149	0.556	4.014	0.904
LTa1.2	124.875	0.628	1	113	0.219	1.495	0.372
LTa1.3	143.75	0.367	1	143	0.356	2.55	0.633
LTa1.4	117.143	0.278	1	106	0.403	2.711	0.722
LT2.1	74.143	0.493	1	72	0.264	1.627	0.507
LT2.2	73.111	0.391	1	73	0.279	1.73	0.609
LT2.3	117.091	0.313	1	110	0.404	2.739	0.687
LT2.4	154.688	0.161	1	149	0.498	3.597	0.839
LTa2.1	123.091	0.324	1	116	0.341	2.34	0.676
LTa2.2	102.25	0.33	1	101	0.426	2.833	0.67
LTa2.3	92.462	0.467	1	92	0.287	1.874	0.533
LTa2.4	87.875	0.353	1	86	0.316	2.033	0.647

## Sheet: Table S4
Table S4 ASVs relative abundance of all samples
ID	CK.1	CK.2	CK.3	CK.4	CKa.1	CKa.2	CKa.3	CKa.4	LT1.1	LT1.2	LT1.3	LT1.4	LTa1.1	LTa1.2	LTa1.3	LTa1.4	LT2.1	LT2.2	LT2.3	LT2.4	LTa2.1	LTa2.2	LTa2.3	LTa2.4
Group	CK.1	CK.2	CK.3	CK.4	CKa.1	CKa.2	CKa.3	CKa.4	LT1.1	LT1.2	LT1.3	LT1.4	LTa1.1	LTa1.2	LTa1.3	LTa1.4	LT2.1	LT2.2	LT2.3	LT2.4	LTa2.1	LTa2.2	LTa2.3	LTa2.4
simpson_alpha	0.476	0.093	0.681	0.593	0.858	0.858	0.842	0.807	0.562	0.787	0.791	0.839	0.904	0.372	0.633	0.722	0.507	0.609	0.687	0.839	0.676	0.67	0.533	0.647
shannon_alpha	2.088	0.495	3.086	2.225	3.427	3.388	3.035	2.905	2.109	3.286	3.197	3.883	4.014	1.495	2.55	2.711	1.627	1.73	2.739	3.597	2.34	2.833	1.874	2.033
k__Bacteria|p__Firmicutes|c__Bacilli|o__Lactobacillales|f__Enterococcaceae|g__Enterococcus	0.719381	0.952305	0.550692	0.611132	0.0022977	0.00174112	0.00124162	9.99001e-05	0.639974	0.381747	0.319695	0.0986442	0.0126588	0.787798	0.587427	0.480034	0.231939	0.439717	0.156601	0.0493649	0.225161	0.0493078	0.654959	0.352262
k__Bacteria|p__Firmicutes|c__Bacilli|o__Lactobacillales|f__Lactobacillaceae|g__Weissella|s__Weissella_viridescens	0.00313972	0.00108463	0.0105181	0.0108606	0.0256172	0.0174254	0.00686456	0.00186956	0.0108463	0.0140003	0.0447695	0.0474525	0.163836	0.00843442	0.040431	0.0389325	0.66181	0.439618	0.527929	0.294006	0.504353	0.555901	0.184216	0.470786
k__Bacteria|p__Actinobacteriota|c__Actinobacteria|o__Corynebacteriales|f__Corynebacteriaceae|g__Corynebacterium	0.000770658	0.000856287	0.00408163	0.00181247	0.00891965	0.0171685	0.00282575	0.00876267	0.147367	0.228158	0.297959	0.348138	0.134266	0.000927644	0.00519481	0.00423862	0.000856287	0.00098473	0.0477094	0.0407307	0.00185529	0.00937634	0.000342515	0.0004995
k__Bacteria|p__Proteobacteria|c__Gammaproteobacteria|o__Enterobacterales|f__Enterobacteriaceae	0.0233195	0.000128443	0.000913372	0.0003996	0.216598	0.167946	0.16592	0.0646925	0	0.00458113	0.000256886	0.000642215	0.132082	0.0545883	0.0857571	0.138718	0	8.56287e-05	9.99001e-05	0	0.000442415	0.00568003	8.56287e-05	0.000256886
k__Bacteria|p__Proteobacteria|c__Gammaproteobacteria|o__Enterobacterales|f__Enterobacteriaceae|g__Enterobacter	0.020451	0	0.00172684	0.000542315	0.215898	0.186271	0.161453	0.0571571	0.000313972	0.00325389	0.000342515	0.000428143	0.124333	0.0487084	0.0855573	0.130184	0	2.85429e-05	7.13572e-05	0	0.000442415	0.00522335	0	0.000128443
k__Bacteria|p__Proteobacteria|c__Gammaproteobacteria|o__Enterobacterales|f__Morganellaceae|g__Proteus	0.000285429	0.000128443	0.00391038	0.000799201	0.118567	0.21861	0.238804	0.331269	0	0.000156986	0.000713572	0.00202654	0.00234052	0.000713572	0.00118453	0.00296846	0	0	0	2.85429e-05	0	0	0	0
k__Bacteria|p__Proteobacteria|c__Gammaproteobacteria|o__Enterobacterales|f__Enterobacteriaceae|g__Enterobacter	0.0133723	8.56287e-05	0.000941915	0.000285429	0.150664	0.119866	0.105609	0.0424147	0	0.00248323	0.000413872	0.000542315	0.0887541	0.0334808	0.0572428	0.0909376	0	0	0	4.28143e-05	0.000128443	0.0036963	0.000142714	0
k__Bacteria|p__Actinobacteriota|c__Actinobacteria|o__Corynebacteriales|f__Corynebacteriaceae|g__Corynebacterium	0.000856287	0.000856287	0.00222635	0.000970458	0.0258599	0.0207792	0.00375339	0.0041958	0.0515627	0.100257	0.116626	0.149322	0.0270158	5.70858e-05	0.00282575	0.00154132	8.56287e-05	0.00288283	0.0516626	0.0552733	0.00381048	0.0294563	0.000456686	0.0011988
k__Bacteria|p__Firmicutes|c__Bacilli|o__Staphylococcales|f__Staphylococcaceae|g__Staphylococcus	0.000913372	0.000656486	0.00355359	0.00107036	0.00870558	0.00967604	0.00425289	0.00412445	0.037962	0.0396175	0.0046953	0.0178393	0.0175824	0.00104182	0.00633652	0.00546596	0.000285429	0.0021978	0.0595262	0.239389	0.0177109	0.0993578	0.00575139	0.0713144
k__Bacteria|p__Firmicutes|c__Bacilli|o__Lactobacillales|f__Vagococcaceae|g__Vagococcus	0.0137577	0.000456686	0.000328243	0.0001998	0.0887969	0.0974169	0.162124	0.224518	7.13572e-05	0.00134152	0.000770658	0.00378193	0.00204082	0.000685029	0.00121307	0.000742115	2.85429e-05	0	7.13572e-05	0.00112744	2.85429e-05	0.000899101	5.70858e-05	0.000413872
k__Bacteria|p__Firmicutes|c__Bacilli|o__Lactobacillales|f__Lactobacillaceae|g__Weissella	0.01861	0.00843442	0.0422863	0.147981	0.0037962	0.0047952	0.00265449	0.000827744	0.00485229	0.00774939	0.0105038	0.024975	0.0383759	0.00465249	0.0156415	0.00847724	0.0270016	0.00204082	0.0266162	0.0700585	0.0303268	0.0498073	0.0103611	0.0239475
k__Bacteria|p__Firmicutes|c__Bacilli|o__Lactobacillales|f__Lactobacillaceae|g__Weissella	0.0109747	0.00176966	0.0117311	0.0231055	0.00258313	0.00254032	0.000713572	0.000413872	0.00465249	0.00272585	0.00979021	0.00473812	0.0356072	0.0124162	0.0135436	0.0284715	0.028286	0.0448551	0.0137862	0.0178821	0.129271	0.0626944	0.0304695	0.0242186
k__Bacteria|p__Proteobacteria|c__Gammaproteobacteria|o__Enterobacterales|f__Morganellaceae|g__Proteus	0	0	0.00152704	0	0.0479663	0.0757956	0.0963465	0.133624	0	0	0.000142714	0.000599401	0.00114172	0.000128443	0.000556586	0.00141287	0	0	0	0	0	0.000214072	0	0
k__Bacteria|p__Actinobacteriota|c__Actinobacteria|o__Corynebacteriales|f__Corynebacteriaceae|g__Corynebacterium|s__Corynebacterium_stationis	0.00235479	0	0.00154132	0.000570858	0.0113315	0	0	0.0596404	0.0044955	0.0245897	0.0260168	0.029599	0.0627658	0.00452405	0.00258313	0.00786357	0.000328243	0.000970458	0.0123733	0.0496361	0.00145569	0.0150421	0.000670758	0.00475239
k__Bacteria|p__Firmicutes|c__Bacilli|o__Lactobacillales|f__Enterococcaceae|g__Enterococcus	0.0231911	0.00505209	0.0189953	0.102041	0	0	0	0	0.0435279	0.00313972	0.00639361	0	0.000556586	0.012459	0.0416298	0.00254032	0	0.0490652	0	0.00483802	0.00460968	0.00478093	0.0187384	0.022449
k__Bacteria|p__Actinobacteriota|c__Actinobacteria|o__Corynebacteriales|f__Corynebacteriaceae|g__Corynebacterium|s__Corynebacterium_stationis	0.000642215	0.000271157	0.000271157	0	0.00509491	0.00146996	0.000185529	0.0455259	0.00265449	0.00836307	0.0129442	0.0145426	0.0402883	0.002997	0.00188383	0.00662195	0.000256886	0.000656486	0.00675039	0.0222635	0.000185529	0.0107036	0.000171257	0.00325389
k__Bacteria|p__Firmicutes|c__Bacilli|o__Lactobacillales|f__Enterococcaceae|g__Enterococcus	0.059883	0.000585129	0.00132724	0.000114172	0.0142857	0.00405309	0.0122734	0.00305409	0.000242615	0.000627943	0.0207792	0.00131297	0.00198373	0.000970458	0.000528043	0.00272585	0.000256886	0	0.000713572	0.00450978	0.00124162	0.00255459	0.0476809	0
k__Bacteria|p__Actinobacteriota|c__Actinobacteria|o__Corynebacteriales|f__Corynebacteriaceae|g__Corynebacterium	0.000970458	0.000128443	0.000271157	0.000128443	0.00897674	0.0030969	0.0004995	0.00266876	0.00760668	0.0204938	0.0166262	0.0220779	0.00428143	0	0.000356786	0.000228343	8.56287e-05	0	0.00560868	0.0221065	0	0.00102754	0	7.13572e-05
k__Bacteria|p__Firmicutes|c__Bacilli|o__Lactobacillales|f__Lactobacillaceae|g__Levilactobacillus	0.00553732	0.00191237	0.0834451	0.00533752	0.00158413	0.000171257	0	0	5.70858e-05	2.85429e-05	0.000784929	0.000999001	0.000941915	0	0	0.000485229	0.000599401	0.000171257	0.00137006	0.00111317	0.000542315	0.000371058	0.000128443	8.56287e-05
k__Bacteria|p__Firmicutes|c__Bacilli|o__Lactobacillales|f__Lactobacillaceae|g__Weissella|s__Weissella_paramesenteroides	0.00228343	0.0003996	0.00490938	0.000242615	0.00115599	0.000513772	0	0.000156986	0.00475239	0.00278293	0.00695019	0.00573712	0.0226488	0.000656486	0.00396746	0.0034965	0.00813472	0.000442415	0.00486656	0.00583702	0.00462395	0.00645069	0.00128443	0.00122734
k__Bacteria|p__Firmicutes|c__Bacilli|o__Lactobacillales|f__Lactobacillaceae|g__Pediococcus	0.00264022	0.000827744	0.0114172	0.00111317	0.00168403	0.000756386	0	0.000185529	0.00112744	0.000585129	0.0023976	0.00378193	0.0139717	0	0.00254032	0.0101185	0.00202654	0.000685029	0.00245469	0.00244042	0.0025974	0.00292565	0.00125589	0.000742115
k__Bacteria|p__Firmicutes|c__Bacilli|o__Lactobacillales|f__Lactobacillaceae|g__Companilactobacillus	0.000242615	4.28143e-05	0.0570001	0.00258313	0.000242615	0	0	0	8.56287e-05	0	0.000371058	0	0.000228343	0	0	0	0.000699301	0.000156986	0.0032967	0.000585129	0	0.000528043	0.000114172	0.000156986
k__Bacteria|p__Proteobacteria|c__Gammaproteobacteria|o__Pseudomonadales|f__Moraxellaceae|g__Acinetobacter	0.00316826	0.00655059	0.0449836	0.00996147	0	0	0	0	0	1.42714e-05	0	0	0	0	0	0	0	0	0	0.000185529	0	0	2.85429e-05	0
k__Bacteria|p__Firmicutes|c__Bacilli|o__Lactobacillales|f__Lactobacillaceae|g__Weissella	0	0	0	0	0.000470958	0.0001998	0	0	0	0.000228343	0	0	0.000713572	0	0	0.000656486	0.0032967	0.00127016	0.00176966	0.0034965	0.0283859	0.00697874	0.00206936	0.00244042
k__Bacteria|p__Firmicutes|c__Bacilli|o__Staphylococcales|f__Staphylococcaceae|g__Jeotgalicoccus	0	0	8.56287e-05	0	0.000513772	0.000870558	0.000128443	0.000142714	0.000371058	0.00446696	0.002997	0.0047952	0.000371058	4.28143e-05	0.000599401	0	4.28143e-05	0.0002997	0.00505209	0.0266591	0	0.000371058	0	0.000142714
k__Bacteria|p__Actinobacteriota|c__Actinobacteria|o__Corynebacteriales|f__Corynebacteriaceae|g__Corynebacterium|s__Corynebacterium_stationis	0.000556586	0	0	7.13572e-05	0.000685029	0.000485229	0.0001998	0.000585129	0.00242615	0.00870558	0.0118168	0.0157699	0.00198373	0	0	0	0	0.000171257	0.00112744	0.00165549	0	0.00132724	0	0
k__Bacteria|p__Proteobacteria|c__Gammaproteobacteria|o__Enterobacterales|f__Yersiniaceae|g__Serratia	0.000156986	0	0.000428143	0.000156986	0	0	5.70858e-05	1.42714e-05	0.00127016	0.0212216	0.000784929	0.0110033	0	0	0	0.000356786	0	0.000156986	0.0020979	0.00757814	0	0.000385329	0	0
k__Bacteria|p__Actinobacteriota|c__Actinobacteria|o__Corynebacteriales|f__Corynebacteriaceae|g__Corynebacterium	0.000756386	0	0.000271157	0	0.000285429	7.13572e-05	0.000142714	0.000185529	0.00111317	0.00423862	0.0101755	0.0207649	0.00118453	2.85429e-05	0	0	0	7.13572e-05	0.00272585	0.000670758	0.000142714	0.000442415	0	0.000142714
k__Bacteria|p__Actinobacteriota|c__Actinobacteria|o__Corynebacteriales|f__Corynebacteriaceae|g__Corynebacterium|s__Corynebacterium_variabile	0	0	0	0	0.000956187	0.00485229	0.000799201	0.000470958	0.00137006	0.00460968	0.00323962	0.00754959	0.000884829	0	0.000385329	0	0	0.000442415	0.00803482	0.00727844	0	0.0014985	0	0
k__Bacteria|p__Firmicutes|c__Bacilli|o__Lactobacillales|f__Lactobacillaceae|g__Weissella	0.00274012	0.000970458	0.00538033	0.0159555	0.000242615	0.00104182	0.000356786	0	0.000285429	0.000528043	0.00135579	0.0024975	0.00288283	0	0.000528043	0.000599401	0.000442415	0	0.00135579	0.000899101	0.000456686	0.00137006	0	0.000542315
k__Bacteria|p__Firmicutes|c__Bacilli|o__Lactobacillales|f__Enterococcaceae|g__Enterococcus	0.000285429	0	0	5.70858e-05	0.000899101	0.000913372	0.000242615	0.000242615	0.000342515	0.0032967	0.00353932	0.019138	0.00137006	5.70858e-05	0.000999001	9.99001e-05	0	0.000156986	0.0027972	0.00373912	8.56287e-05	0.00127016	0	0
k__Bacteria|p__Proteobacteria|c__Gammaproteobacteria|o__Enterobacterales|f__Yersiniaceae|g__Serratia	0	9.99001e-05	0.000328243	0	0	0	0	0	0.00128443	0.015827	0.000899101	0.00996147	0.00142714	0	0	0.000156986	0	0	0.00181247	0.00643642	0	0.000313972	0	0
k__Bacteria|p__Firmicutes|c__Bacilli|o__Lactobacillales|f__Enterococcaceae|g__Enterococcus	0.00470958	0	0.000528043	0	0	0	0	0	0	0	0.00495219	0	0	0	0	0	0.00730698	0.000685029	0.0173398	0.000813472	0	0.0004995	0	0
k__Bacteria|p__Bacteroidota|c__Bacteroidia|o__Flavobacteriales|f__Flavobacteriaceae|g__Myroides	0	0	0.000842015	9.99001e-05	5.70858e-05	0.00112744	0.00549451	0.00128443	0	0	0.000827744	0.021136	0	0	0	0.000185529	0	0	2.85429e-05	9.99001e-05	0	2.85429e-05	0	0
k__Bacteria|p__Actinobacteriota|c__Actinobacteria|o__Micrococcales|f__Brevibacteriaceae|g__Brevibacterium	0.000756386	0	0	0	0.0001998	0.000799201	0.000456686	0	8.56287e-05	0.00184102	0.000271157	0.000528043	2.85429e-05	2.85429e-05	0	0	0	0	0.0002997	0.00135579	0	0.0207935	8.56287e-05	0.00498073
k__Bacteria|p__Firmicutes|c__Bacilli|o__Lactobacillales|f__Lactobacillaceae|g__Weissella	0.00132724	0.000870558	0.00396746	0.0123591	0.000328243	0.000371058	0	0	0.000656486	0.000442415	0.000642215	0.00212644	0.00148423	0.000442415	0.000570858	0.0004995	0.000556586	0	0.000813472	0.00131297	0.000599401	0.00128443	0.0002997	0
k__Bacteria|p__Actinobacteriota|c__Actinobacteria|o__Micrococcales|f__Microbacteriaceae	0	0	0	0	0.000485229	0.000385329	0	1.42714e-05	0.000485229	0.00134152	0.0139289	0.0116598	0.00145569	0	9.99001e-05	0	0	0	7.13572e-05	0	0	0.000542315	0	0
k__Bacteria|p__Firmicutes|c__Bacilli|o__Lactobacillales|f__Lactobacillaceae|g__Lactiplantibacillus	0.00154132	0.000442415	0.0160839	0.00341087	5.70858e-05	0	0.000171257	0	0.000342515	9.99001e-05	0.000556586	0.000570858	0.000570858	0	0	0	0.0010989	5.70858e-05	0.00323962	0.00151277	0.000328243	0.000599401	9.99001e-05	0.000313972
k__Bacteria|p__Firmicutes|c__Bacilli|o__Lactobacillales|f__Carnobacteriaceae|g__Carnobacterium|s__Carnobacterium_maltaromaticum	0	0	0	0	0	0	0	0	0	0.0273584	0.000271157	0	0	0	0	0	0.000271157	0.000171257	5.70858e-05	0.000613672	0	0.0004995	0.000670758	7.13572e-05
k__Bacteria|p__Firmicutes|c__Bacilli|o__Lactobacillales|f__Lactobacillaceae|g__Weissella	0.00161267	0.000485229	0.00215499	0.0130584	0.000856287	0	0	0	0.000470958	0	0.000242615	0.000356786	0.0004995	0	0.000899101	0.000242615	0.00141287	0	0.00168403	0.00104182	0.000941915	0.00154132	0.000613672	0.000513772
k__Bacteria|p__Bacteroidota|c__Bacteroidia|o__Flavobacteriales|f__Flavobacteriaceae|g__Myroides	8.56287e-05	0	0.000285429	0	0	0	0.00516626	0.00212644	0	0.000185529	0.000670758	0.0173969	0	0.000128443	0	0.000185529	0	0	0	0.000114172	0	0	0	0
k__Bacteria|p__Firmicutes|c__Bacilli|o__Lactobacillales|f__Lactobacillaceae|g__Companilactobacillus	0	0	0.0193806	0.000428143	0	0.000513772	0	0	0	0.000256886	0.000556586	0.000456686	0.000142714	0	0	0	0.000385329	0	0.00323962	0.000613672	2.85429e-05	0.000214072	0.000285429	0
k__Bacteria|p__Firmicutes|c__Bacilli|o__Staphylococcales|f__Staphylococcaceae|g__Staphylococcus	0	0	0	0.000156986	0	0.000899101	0.0002997	0	0.00108463	0.00538033	0.000470958	0.00205509	0.00476666	0	0.00171257	0.000214072	0	0	0.000613672	0.00749251	2.85429e-05	0	0	0.000585129
k__Bacteria|p__Actinobacteriota|c__Actinobacteria|o__Corynebacteriales|f__Corynebacteriaceae|g__Corynebacterium	0	0	0	0	0.00148423	0.00098473	0	0.000627943	0.0010989	0.00543742	0.00281147	0.00355359	0.00166976	0	0	0	0	0.000570858	0.00192664	0.00422435	0	0	2.85429e-05	0
k__Bacteria|p__Firmicutes|c__Bacilli|o__Lactobacillales|f__Enterococcaceae|g__Enterococcus	0	0	0	0	0.00570858	0.000542315	0.00391038	0.000528043	0	0	0	0	0.000827744	0.000371058	0.000428143	0.000542315	0	0	0	0.000528043	0	0.000642215	0.00891965	0
k__Bacteria|p__Firmicutes|c__Bacilli|o__Lactobacillales|f__Enterococcaceae|g__Enterococcus	0.00639361	0.0023976	0.00158413	0.00168403	0	0	0	0	0.00166976	0.00164122	0.00171257	0	0	0.00222635	0	0.00148423	0.0010989	0	0.00104182	0	0	0	0.00191237	0
k__Bacteria|p__Firmicutes|c__Bacilli|o__Staphylococcales|f__Staphylococcaceae|g__Staphylococcus	0	0	0	0	0	0.000371058	0	0.000156986	0.00152704	0.00630798	0.000999001	0.00175539	0.00383902	0.000142714	0.000813472	0.000342515	0	0	0.0002997	0.00579421	0	0	0	0
k__Bacteria|p__Firmicutes|c__Bacilli|o__Lactobacillales|f__Lactobacillaceae|g__Weissella	0	0	0	0	0	0	0	0	0	0	0	0	0	0	0	0	0.0010989	0.00104182	0.000627943	0.0014985	0.0125731	0.00276866	0.00132724	0.0012987
k__Bacteria|p__Firmicutes|c__Bacilli|o__Lactobacillales|f__Enterococcaceae|g__Enterococcus	0.000913372	0	4.28143e-05	0	0.000128443	0.000413872	0	0.000328243	0	0.00111317	0.000114172	0.000356786	0.00355359	0.00156986	0.00333952	0.00198373	0	0	0.000156986	0.000670758	0.0002997	0.00413872	8.56287e-05	0.000456686
k__Bacteria|p__Firmicutes|c__Bacilli|o__Lactobacillales|f__Lactobacillaceae|g__Companilactobacillus	0	0	0.0170116	0.000528043	0	0	0	0	0	0	0.000156986	0	0	0	0	0	0	0	0	0	0	0	0	0
k__Bacteria|p__Firmicutes|c__Bacilli|o__Lactobacillales|f__Enterococcaceae|g__Enterococcus	0.023762	0	0.00105609	2.85429e-05	0	0.0002997	0	0	0	0.000342515	0.000371058	0.000756386	0	0.000285429	0	0	0.000956187	0.00117026	0	0.000214072	0	0	0.0001998	0
k__Bacteria|p__Firmicutes|c__Bacilli|o__Lactobacillales|f__Lactobacillaceae|g__Weissella|s__Weissella_paramesenteroides	0.000413872	0	0.00152704	0.0001998	0	0	0	0	0.000699301	0.000285429	0.000970458	0.00114172	0.0036963	0	0.0010989	0.000214072	0.00166976	0	0.00137006	0.000999001	0.00176966	0.00141287	0	0.000271157
k__Bacteria|p__Firmicutes|c__Bacilli|o__Lactobacillales|f__Lactobacillaceae|g__Weissella	0	0	0.000685029	0	0.000214072	0.000285429	5.70858e-05	0	0.000442415	0	0.00104182	0.000899101	0.00456686	0	0.000941915	0.00114172	0.00176966	0	0.00098473	0.00105609	0.00104182	0.000956187	0.000271157	0
k__Bacteria|p__Firmicutes|c__Bacilli|o__Lactobacillales|f__Lactobacillaceae|g__Weissella	0	0	0	0	0	0	0	0	0.000371058	0	0.000356786	0	0.00235479	0.000642215	0.0016983	0.000313972	0.00204082	0	0.000585129	0.000941915	0.00296846	0.00212644	0.000585129	0.00154132
k__Bacteria|p__Proteobacteria|c__Gammaproteobacteria|o__Enterobacterales|f__Morganellaceae|g__Providencia	0	0	0	0	0	0	0	0	0	0.00176966	0.00867704	0.00485229	0.000114172	0	2.85429e-05	0	0	0	0	4.28143e-05	0	0	0	0
k__Bacteria|p__Actinobacteriota|c__Actinobacteria|o__Corynebacteriales|f__Corynebacteriaceae|g__Corynebacterium	0.000470958	0	0	0	0.000899101	0.000542315	0	0.000656486	0.00101327	0.00345369	0.00195519	0.00218353	0.000613672	0	0	0	0	0	0	0.00115599	0	0	0	0
k__Bacteria|p__Actinobacteriota|c__Actinobacteria|o__Corynebacteriales|f__Corynebacteriaceae|g__Corynebacterium	0	0	0	0	0	0	0	0	0.00306836	0.0036963	0.00121307	0.00222635	0.00241187	0	0	0	0	0	0	0	0	0	0	0
k__Bacteria|p__Actinobacteriota|c__Actinobacteria|o__Micrococcales|f__Microbacteriaceae|g__Leucobacter	0.000228343	0	0	0	0.000727844	0	0	0	0	0.000528043	0.000799201	0.00214072	0.000913372	0	0	0	0	0	0.0004995	0.000856287	0	0.00549451	9.99001e-05	0
k__Bacteria|p__Firmicutes|c__Bacilli|o__Lactobacillales|f__Enterococcaceae|g__Enterococcus	0.00184102	0	0	0.00182674	0	0	0	0	0.00174112	0	0	0	0	0.00254032	0	0.00175539	0	0	0	0	0	0	0.00208363	0
k__Bacteria|p__Firmicutes|c__Bacilli|o__Lactobacillales|f__Enterococcaceae|g__Enterococcus	0	0.00204082	0	0.00151277	0	0	0	0	0.00161267	0	0	0	0	0.00226916	0.00192664	0	0	0	0	0	0	0	0.00202654	0
k__Bacteria|p__Proteobacteria|c__Alphaproteobacteria|o__Rhizobiales|f__Rhizobiaceae|g__Paenochrobactrum	0	0	8.56287e-05	0	0.000242615	0	0	0	0.000313972	0.0028971	0.00315399	0.00244042	0.0001998	0	0.000114172	0.000271157	1.42714e-05	0.0001998	0.000271157	0.0003996	5.70858e-05	0.000256886	0.000128443	0
k__Bacteria|p__Proteobacteria|c__Gammaproteobacteria|o__Pseudomonadales|f__Moraxellaceae|g__Acinetobacter	0	0.000142714	0.00744969	0.00114172	0	0	0	0	0	0	0	0	0.000171257	0	0.000627943	0.000727844	0	0	0	0	0	0	0.000784929	0
Unassigned	0	0	0	0	0	0.0014985	0.00186956	0.000413872	0	0	0.0001998	0	0.000114172	0.000627943	0.000685029	0.00440988	0.000128443	0	0	0	0	0	0.000385329	0
k__Bacteria|p__Actinobacteriota|c__Actinobacteria|o__Micrococcales|f__Brevibacteriaceae|g__Brevibacterium|s__Brevibacterium_salitolerans	0.000228343	0	0	0	0.000713572	0.00201227	0.000285429	0	0.000185529	0.0024975	0.000513772	0.00301127	0	0	0	0	0	0	0.0003996	0.000271157	0	0.000342515	0	8.56287e-05
k__Bacteria|p__Actinobacteriota|c__Actinobacteria|o__Micrococcales|f__Dermabacteraceae|g__Brachybacterium	0.0011988	0	0	0	0.000328243	0	8.56287e-05	0	0.000142714	0.0020979	0.000699301	0.00184102	0.000128443	0	0	0	0	0	0.000442415	0.00186956	0	0.00211217	0	0.000156986
k__Bacteria|p__Firmicutes|c__Bacilli|o__Lactobacillales|f__Streptococcaceae|g__Streptococcus	0.0015984	0	0	5.70858e-05	0	0.00256886	0.000713572	0	0.000214072	0	0.000599401	0.000171257	0.0016983	0.000456686	0.00098473	0.000470958	0.000342515	0.000328243	0.000114172	0.000356786	0.000371058	2.85429e-05	0.000214072	0
k__Bacteria|p__Actinobacteriota|c__Actinobacteria|o__Micrococcales|f__Microbacteriaceae|g__Microbacterium|s__Microbacterium_amylolyticum	0	0	0	8.56287e-05	0.000413872	0.000585129	0.000485229	7.13572e-05	0	0.000313972	0.000670758	0.00112744	0	9.99001e-05	0	0	4.28143e-05	0.000470958	0.00174112	0.00151277	7.13572e-05	0.00208363	0	0
k__Bacteria|p__Firmicutes|c__Bacilli|o__Lactobacillales|f__Lactobacillaceae|g__Weissella|s__Weissella_viridescens	0	0	0	0	0	0	0	0	0	0	0	0	0	0	0	0	0.00202654	0	0.00148423	0.000970458	0.00154132	0.00161267	0	0.00151277
k__Bacteria|p__Actinobacteriota|c__Actinobacteria|o__Micrococcales|f__Micrococcaceae|g__Glutamicibacter	0	0	0	0	0	0	0	0	0	0.0026973	0.000827744	0.00482375	0	0	0.000156986	0	0	0	0.000185529	7.13572e-05	0	9.99001e-05	0	0
k__Bacteria|p__Firmicutes|c__Bacilli|o__Lactobacillales|f__Lactobacillaceae|g__Weissella	0.000613672	0	0	0.00104182	0	0	0.000242615	0	0.0003996	0	0	0	0.000485229	0.0002997	0	0.00138433	0.00098473	0.00268303	0	0	0	0.00128443	0.000770658	0
k__Bacteria	0	0.000171257	0.00246896	0	0	0	0.000642215	0	0.000371058	0.000114172	0.000242615	4.28143e-05	0	0.0001998	0.00272585	0	0.0001998	0.000271157	0	0.000271157	0.00127016	0	0.000670758	0
k__Bacteria|p__Firmicutes|c__Bacilli|o__Lactobacillales|f__Lactobacillaceae|g__Weissella|s__Weissella_viridescens	0	0	0	0	0	0	0	0	0	0	0	0	0	0	0	0	0.00205509	0	0.00114172	0.000927644	0.0011988	0.00155559	0	0.00135579
k__Bacteria|p__Bacteroidota|c__Bacteroidia|o__Flavobacteriales|f__Flavobacteriaceae|g__Myroides	0	0	0	0	0	0	0.00117026	0.000470958	0	0	0	0.00603682	0.000156986	0	0	0	0	0	0	0	0	0	0	0
k__Bacteria|p__Bacteroidota|c__Bacteroidia|o__Flavobacteriales|f__Flavobacteriaceae|g__Myroides	0	0	0.000271157	0	0	0	0.00141287	0.000371058	0	0.000228343	0	0.00532325	0	0	0	0	0	0	0	0	0	0	0	0
k__Bacteria|p__Proteobacteria|c__Gammaproteobacteria|o__Pseudomonadales|f__Pseudomonadaceae|g__Pseudomonas	0	0	0	0	0	0	0	0	0	0	0	0	0.00321107	0.000242615	0.0024975	0.00254032	0	0	0	0	0	0	0	0
k__Bacteria|p__Proteobacteria|c__Alphaproteobacteria|o__Rickettsiales|f__Mitochondria|g__unidentified_Mitochondria	0.00837734	0	0	0	0	0	0	0	0	0	0.000371058	1.42714e-05	0	0.000442415	0	0	0.00194092	0	0	0.000228343	0.000185529	0	0	0
k__Bacteria|p__Proteobacteria|c__Gammaproteobacteria|o__Burkholderiales|f__Oxalobacteraceae|g__Massilia	0.000114172	0.000242615	0.00503782	0.00176966	0	0	0	0	0	0	0	0	0	0	0	0	0	0	0	0	0	0	0	0
k__Bacteria|p__Firmicutes|c__Bacilli|o__Lactobacillales|f__Enterococcaceae|g__Enterococcus	0	0	0	0.00154132	0	0	0	0	0	0.000956187	0	0	0	0.00186956	0	0.000999001	0	0	0	0	0	0	0.00146996	0
k__Bacteria|p__Cyanobacteria|c__Cyanobacteriia|o__Chloroplast|f__unidentified_Chloroplast|g__unidentified_Chloroplast	0.000385329	0	0	0	0	0	9.99001e-05	0	0	0	8.56287e-05	2.85429e-05	0	0	0	0	0	0.000242615	0	0.00315399	0.00315399	0	0	7.13572e-05
k__Bacteria|p__Firmicutes|c__Bacilli|o__Lactobacillales|f__Lactobacillaceae|g__Weissella	0	0	0	0	0	0	0	0	0	0	0	0	0.000999001	0	0	0	0	0	0	0.000470958	0.00231197	0.000813472	0.000884829	0.000842015
k__Bacteria|p__Proteobacteria|c__Alphaproteobacteria|o__Rhizobiales|f__Rhizobiaceae|g__Pseudochrobactrum	0	0	0	0	5.70858e-05	0.0001998	0.000114172	0	0	0.00117026	0.00112744	0.00185529	0.00144142	0	0.0001998	0	0	0	0	0	0	0.000156986	0	0
k__Bacteria|p__Firmicutes|c__Bacilli|o__Lactobacillales|f__Enterococcaceae|g__Enterococcus	0	0	0.00125589	0	0	0	0	0	0	0	0	0	0	0.00165549	0	0.0012987	0	0	0	0	0	0	0.00181247	0
k__Bacteria|p__Firmicutes|c__Bacilli|o__Erysipelotrichales|f__Erysipelotrichaceae|g__ZOR0006|s__	0.000599401	0	0	0	0	0	0	0	0	0	0	0	0	0.000114172	0	0	0.000856287	0.0002997	0.00275439	0.000114172	9.99001e-05	0.00122734	0.000542315	0.000228343
k__Bacteria|p__Firmicutes|c__Bacilli|o__Lactobacillales|f__Enterococcaceae|g__Enterococcus	0	0	0	0	0	0.000699301	0	0	0	0.000413872	0.000627943	0.00321107	0.000271157	0	0	0	0	0	0.000271157	0.000542315	0	0	0	0
k__Bacteria|p__Actinobacteriota|c__Actinobacteria|o__Corynebacteriales|f__Corynebacteriaceae|g__Corynebacterium|s__Corynebacterium_stationis	0	0.000542315	0	0	0	0.00480948	0.000442415	0	0	0	0	0	0	0	0	0	0	0	0	0	0	0	0	0
k__Bacteria|p__Proteobacteria|c__Gammaproteobacteria|o__Enterobacterales|f__Enterobacteriaceae	0	0	0	0	8.56287e-05	0	0	0	7.13572e-05	0.00265449	0.000485229	0.00111317	0.000242615	0	0.0001998	0.000128443	0	0	0.000799201	0.000142714	0	5.70858e-05	0	0
k__Bacteria|p__Proteobacteria|c__Alphaproteobacteria|o__Sphingomonadales|f__Sphingomonadaceae|g__Sphingobium	0.000328243	0.000313972	0.00282575	0.00228343	0	0	0	0	0	0	0	0	0	0	0	0	0	0	0	0	0	0	0	0
k__Bacteria|p__Actinobacteriota|c__Actinobacteria|o__Corynebacteriales|f__Corynebacteriaceae|g__Corynebacterium|s__Corynebacterium_variabile	0	0	0	7.13572e-05	0.000813472	0.00108463	0.000356786	0	0	0	0	0	0	0	0	0	0	0	0.0013986	0.00154132	0	0.000313972	0	0
k__Bacteria|p__Proteobacteria|c__Gammaproteobacteria|o__Burkholderiales|f__Comamonadaceae|g__Aquabacterium	0	2.85429e-05	0.000156986	0.000513772	0.000613672	0.00115599	0.0003996	0.000271157	0.000670758	0	2.85429e-05	0	0.000485229	2.85429e-05	0.000228343	0.000313972	0	0	7.13572e-05	8.56287e-05	0.000313972	2.85429e-05	8.56287e-05	0
k__Bacteria|p__Actinobacteriota|c__Actinobacteria|o__Micrococcales|f__Micrococcaceae|g__Glutamicibacter	0.000528043	1.42714e-05	0	0	0.000342515	0.0004995	0.000727844	0.000313972	0	0	0	0.00098473	0	0	0	0	2.85429e-05	0	0.0003996	0.00155559	0	0.000385329	0	1.42714e-05
k__Bacteria|p__Firmicutes|c__Bacilli|o__Lactobacillales|f__Streptococcaceae|g__Lactococcus	0	0	0	0	0	0	0	0	0	8.56287e-05	1.42714e-05	8.56287e-05	0.000627943	0.000171257	0.000313972	0.00325389	0	0	7.13572e-05	0.000128443	0.000242615	0.000371058	7.13572e-05	0
k__Bacteria|p__Proteobacteria|c__Gammaproteobacteria|o__Burkholderiales|f__Oxalobacteraceae|g__Massilia	0	0	0.00415299	0.00138433	0	0	0	0	0	0	0	0	0	0	0	0	0	0	0	0	0	0	0	0
k__Bacteria|p__Firmicutes|c__Bacilli|o__Staphylococcales|f__Staphylococcaceae|g__Staphylococcus	0	0	0	0	0	0	0	0	0.00284002	0.000870558	0	0.000513772	0	0	0	0	0	0	0	0.000813472	0	0	0	0
k__Bacteria|p__Proteobacteria|c__Gammaproteobacteria|o__Pseudomonadales|f__Moraxellaceae|g__Acinetobacter	0	0.000342515	0.00318253	0.00124162	0	0	0	0	0	0	0	0	0	0.0002997	0	0	0	0	0	0	0	0	0	0
k__Bacteria|p__Proteobacteria|c__Gammaproteobacteria|o__Burkholderiales|f__Oxalobacteraceae|g__Massilia	0.000428143	0.000442415	0.00352505	0.000856287	0	0	0	0	0	0	0	0	0	0	0	0	0	0	0	0	0	0	0	0
Unassigned	0	0	0	0	0.00258313	0	0	0	0	0	0	0	0	0.0003996	0	0	0	0	0	0	0.00137006	0	0	0.000313972
k__Bacteria|p__Firmicutes|c__Bacilli|o__Lactobacillales|f__Lactobacillaceae|g__Weissella|s__Weissella_viridescens	0	0	0	0	0	0	0	0	0	0	0	0	0	0	0	0	0.00135579	0	0.00102754	0	0.00135579	0.0012987	0	0
k__Bacteria|p__Firmicutes|c__Bacilli|o__Lactobacillales|f__Enterococcaceae|g__Enterococcus	0	0	0	0	0	0	0	0	0	0	0.00105609	0	0	0	0	0	0	0	0	0.000485229	0	0	0.00323962	0
k__Bacteria|p__Firmicutes|c__Bacilli|o__Staphylococcales|f__Staphylococcaceae|g__Staphylococcus	0	0	0	0	0.000371058	0	0	0	0.000813472	0.00156986	0.0004995	0.00101327	0	0	0.000670758	0	0	0	0	0	0	0	0	0
k__Bacteria|p__Proteobacteria|c__Gammaproteobacteria|o__Pseudomonadales|f__Moraxellaceae|g__Acinetobacter	0.00107036	0.000185529	0.00353932	0.000342515	0	0	0	0	0	0	0	0	0	0	0	0	0	0	0	0	0	0	0	0
k__Bacteria|p__Proteobacteria|c__Gammaproteobacteria|o__Burkholderiales|f__Oxalobacteraceae|g__Massilia	8.56287e-05	0.000285429	0.00373912	0.000513772	0	0	0	0	0	0	0	0	0	0	0	0	0	0	0	0	0	0	0	0
k__Bacteria|p__Firmicutes|c__Bacilli|o__Lactobacillales|f__Enterococcaceae|g__Enterococcus	0	0	0	0	0	0	0	0	0	0	0.000956187	0	0	0	0	0	0	0	0	0.000285429	0	0	0.00318253	0
k__Bacteria|p__Cyanobacteria|c__Cyanobacteriia|o__Chloroplast|f__unidentified_Chloroplast|g__unidentified_Chloroplast	0	0	0.00440988	0	0	0	0	0	0	0	0	0	0	0	0	0	0	0	0	0	0	0	0	0
Unassigned	0	0	0	0	0.00205509	0	0	0	0	0	0	0	8.56287e-05	0	0	0	0	0.000485229	0	0.000685029	0.000699301	0	0.000285429	0.000214072
k__Bacteria|p__Firmicutes|c__Bacilli|o__Lactobacillales|f__Enterococcaceae|g__Enterococcus	0	0.00107036	0	0.000784929	0	0	0	0	0	0	0	0	0	0.0010989	0	0	0	0	0	0	0	0	0.000799201	0
k__Bacteria|p__Firmicutes|c__Bacilli|o__Lactobacillales|f__Lactobacillaceae|g__Weissella|s__Weissella_viridescens	0	0	0	0	0	0	0	0	0	0	0	0	0	0	0	0	0.00118453	0	0	0	0.00115599	0.00138433	0	0
k__Bacteria|p__Proteobacteria|c__Alphaproteobacteria|o__Caulobacterales|f__Caulobacteraceae|g__Brevundimonas	0.000256886	0.000171257	0.00181247	0.00142714	0	0	0	0	0	0	0	0	0	0	0	0	2.85429e-05	0	0	0	0	0	0	0
k__Bacteria|p__Actinobacteriota|c__Actinobacteria|o__Micrococcales|f__Brevibacteriaceae|g__Brevibacterium	0.000214072	0	0	0	8.56287e-05	0	0	0	0	0.000342515	0.000313972	0.0012987	0.000171257	0	0	0	0	0	0	0.000713572	0	0.000627943	0	0
k__Bacteria|p__Firmicutes|c__Bacilli|o__Lactobacillales|f__Enterococcaceae|g__Enterococcus	0	0	0	0	0	0	0	0	0	0	0.000956187	0.000428143	0	0	0	0	0	0	0	0	0	0	0.00212644	0
k__Bacteria|p__Proteobacteria|c__Gammaproteobacteria|o__Burkholderiales|f__Comamonadaceae	0	0.000171257	0.000185529	0.0002997	0.000328243	0.000656486	0.000413872	0.000185529	7.13572e-05	8.56287e-05	1.42714e-05	0	0.000371058	0	2.85429e-05	0.000128443	1.42714e-05	0	9.99001e-05	0	9.99001e-05	0	7.13572e-05	0
k__Bacteria|p__Firmicutes|c__Bacilli|o__Lactobacillales|f__Enterococcaceae|g__Enterococcus	0	0.00171257	0	0.00132724	0	0	0	0	0	0	0	0	0	0	0	0	0	0	0	0	0	0	0	0
k__Bacteria|p__Bacteroidota|c__Bacteroidia|o__Flavobacteriales|f__Flavobacteriaceae|g__Myroides|s__Myroides_profundi	0	0	0	0	0	0	0	0	0	0	0.000214072	0.002997	0	0	0	0	0	0	0	0	0	0	0	0
k__Bacteria	0	0	0.000171257	0	0.00098473	0.0004995	0	4.28143e-05	0.000842015	0	0	7.13572e-05	7.13572e-05	4.28143e-05	0.000128443	1.42714e-05	0	0	0	0	5.70858e-05	0	0	0
k__Bacteria|p__Firmicutes|c__Bacilli|o__Staphylococcales|f__Staphylococcaceae|g__Staphylococcus	0	0	0	0	0	0.000528043	0	9.99001e-05	0	0.000927644	0	0.0004995	0.000613672	0	0.000342515	0.000171257	0	0	0	0	0	0	0	0
k__Bacteria	0	0	7.13572e-05	0.000570858	0.00175539	0	4.28143e-05	0	0	0	0	0	0.0002997	0	0	9.99001e-05	0	0	0	0	0	0	0	0
k__Bacteria|p__Proteobacteria|c__Gammaproteobacteria|o__Pseudomonadales|f__Moraxellaceae|g__Acinetobacter	0.000870558	0	0.00171257	0.000713572	0	0	0	0	0	0	0	0	0	0	0	0	0	0	0	0	0	0	0	0
k__Bacteria|p__Proteobacteria|c__Alphaproteobacteria|o__Sphingomonadales|f__Sphingomonadaceae|g__Porphyrobacter	1.42714e-05	0	7.13572e-05	0.000128443	0.000142714	0.000556586	0	0.0001998	0.000271157	5.70858e-05	0	0	0.000428143	0	5.70858e-05	0.000428143	0	0.000156986	1.42714e-05	0.000128443	0.000171257	0	4.28143e-05	4.28143e-05
Unassigned	0	0	0	0	0	0.0012987	0	0	0	0	0.000313972	5.70858e-05	0	0	0	0	0	0	0.0002997	0.000742115	0	0	0	0
k__Bacteria|p__Proteobacteria|c__Gammaproteobacteria|o__Burkholderiales|f__Alcaligenaceae|g__Paenalcaligenes	0	0	0	0	0	0.000228343	0.0015984	0.000599401	0	0	0	0.000242615	0	0	0	0	0	0	0	0	0	0	0	0
k__Bacteria|p__Proteobacteria|c__Gammaproteobacteria|o__Burkholderiales|f__Alcaligenaceae|g__Alcaligenes	0	0	0	0	7.13572e-05	0	0.000228343	0	0.000256886	0.000356786	0.0002997	0.00107036	0.0001998	0	0.000156986	0	0	0	0	0	0	5.70858e-05	0	0
k__Bacteria|p__Proteobacteria|c__Gammaproteobacteria|o__Pseudomonadales|f__Moraxellaceae|g__Acinetobacter	0	0	0.00192664	0.000699301	0	0	0	0	0	0	0	0	0	0	0	0	0	0	0	0	0	0	0	0
k__Bacteria|p__Firmicutes|c__Bacilli|o__Erysipelotrichales|f__Erysipelotrichaceae|g__Turicibacter|s__	0	0	0	0	0	0	0	0	0	0	0	0	0	0	0	0	0	0	0	0	0	0.00198373	0.000556586	9.99001e-05
k__Bacteria|p__Actinobacteriota|c__Actinobacteria|o__Corynebacteriales|f__Corynebacteriaceae|g__Corynebacterium	0	0	0	0	0	0	0	0	0	0	0.00101327	0.00144142	0	0	0	0	0	0	0	0	0	0	0	0
k__Bacteria|p__Firmicutes|c__Bacilli|o__Bacillales|f__Bacillaceae|g__Bacillus	0	0	0	0	0.000228343	0	0	0	0	0	0.000599401	0.00154132	0	0	5.70858e-05	0	0	0	0	0	0	0	0	0
k__Bacteria|p__Proteobacteria|c__Alphaproteobacteria	0	8.56287e-05	0.000428143	0.0002997	0.0003996	0.000271157	8.56287e-05	4.28143e-05	0.000328243	4.28143e-05	4.28143e-05	1.42714e-05	0	4.28143e-05	8.56287e-05	0	0	0	0	2.85429e-05	5.70858e-05	0	2.85429e-05	0
k__Bacteria|p__Bacteroidota|c__Bacteroidia|o__Sphingobacteriales|f__Sphingobacteriaceae|g__Sphingobacterium	0	0	0	8.56287e-05	0	0	0	0	0	0.00178393	8.56287e-05	0.000271157	0	0	0	0	0	0	0	0	0	0	0	0
k__Bacteria|p__Firmicutes|c__Bacilli|o__Bacillales|f__Bacillaceae|g__Bacillus	0.000371058	0	0	0	0.000556586	0	0.000727844	0.000442415	0	0	0	0	0	0	0	0	0	0	0	0	0	0	0	0.000156986
k__Bacteria|p__Actinobacteriota|c__Actinobacteria|o__Corynebacteriales|f__Corynebacteriaceae|g__Corynebacterium|s__Corynebacterium_variabile	0	0	0	0	0	0	0	0	0	0	0	0	0	0	0	0	0	0.000214072	0.000685029	0.000756386	0	0.000627943	0	0
k__Bacteria|p__Firmicutes|c__Bacilli|o__Lactobacillales|f__Lactobacillaceae|g__Weissella	0	0	0	0	0	0	0	0	0	0	0.000371058	0	0.000784929	0.000428143	0	0	0	0.000999001	0	0	0	0	0	0
Unassigned	2.85429e-05	0	0	0	0.000156986	8.56287e-05	0.00145569	5.70858e-05	0	0	0	0	0	8.56287e-05	7.13572e-05	8.56287e-05	0	0	0	2.85429e-05	0	0	0	0
k__Bacteria|p__Firmicutes|c__Bacilli|o__Lactobacillales|f__Enterococcaceae|g__Enterococcus	0	0	0	0	0.0001998	0	0	0.0002997	0	0	0	0	0.0004995	0	0	0	0	0	0	0	0	0.000913372	0	0.000142714
k__Bacteria|p__Firmicutes|c__Bacilli|o__Lactobacillales|f__Lactobacillaceae|g__Weissella	0	0	0	0	0	0	0	0	0	0	0	0	0.000813472	0	0	0.0010989	0	0	0	0	0	0	0	0
k__Bacteria|p__Actinobacteriota|c__Actinobacteria|o__Propionibacteriales|f__Propionibacteriaceae|g__Cutibacterium	0	0	0.000513772	0	1.42714e-05	0.0001998	0	8.56287e-05	0.000599401	0	0.000128443	0	0	4.28143e-05	0.000485229	0	0	0	0	2.85429e-05	0	0	0	0
k__Archaea	0.000114172	0	0.000485229	0	0	0.00131297	0	0	0	0	0	0	0	0	0	0	0	0	0	5.70858e-05	0	0	0	0
k__Bacteria|p__Actinobacteriota|c__Actinobacteria|o__Corynebacteriales|f__Dietziaceae|g__Dietzia	0.000128443	0	0	0.000627943	0.000371058	0.000685029	2.85429e-05	2.85429e-05	0	0	0	0	0	0	0	0	0	0	0	0	0	0	0	0
k__Bacteria|p__Proteobacteria|c__Gammaproteobacteria|o__Enterobacterales|f__Yersiniaceae|g__Serratia	0	0	0	0	0	0	0	0	0	0	0	0	0.00174112	0	0.000185529	0	0	0	0	0	0	0	0	0
k__Bacteria|p__Firmicutes|c__Bacilli|o__Lactobacillales|f__Streptococcaceae|g__Streptococcus	0.000256886	0	0	0	0	0.0004995	0	0	0	0	0.000185529	0	0.000756386	0	0	7.13572e-05	0.000171257	0	0	2.85429e-05	0	0	0	0
k__Bacteria|p__Firmicutes|c__Bacilli|o__Lactobacillales|f__Lactobacillaceae|g__Weissella	0	0	0	0	0	0	0	0	0	0	0	0	0	0	0	0.000214072	0	0	0	0	0.00101327	0.000570858	0	0
k__Bacteria|p__Firmicutes|c__Bacilli|o__Lactobacillales|f__Enterococcaceae|g__Enterococcus	0	0.00171257	0	0	0	0	0	0	0	0	0	0	0	0	0	0	0	0	0	0	0	0	0	0
k__Bacteria|p__Firmicutes|c__Bacilli|o__Lactobacillales|f__Lactobacillaceae|g__Ligilactobacillus|s__Lactobacillus_acidipiscis	0	0	0.000485229	0.000185529	0	0.000228343	0	0	0	0	0.000585129	0.000185529	8.56287e-05	0	0	0	0	0	4.28143e-05	0	0	0	0	0
k__Bacteria|p__Firmicutes|c__Bacilli|o__Lactobacillales|f__Enterococcaceae|g__Enterococcus	0	0.000428143	0.000271157	0.0002997	0	0	0	0	0.0002997	0	0	0	0	0	0	0	0	0	0	0	0	0	0.000313972	0
k__Bacteria|p__Actinobacteriota|c__Actinobacteria|o__Micrococcales|f__Microbacteriaceae	0	0	0	0	0	0	0	0	0	0.000242615	0.000242615	0.000214072	0	0	0	0	1.42714e-05	0	0	8.56287e-05	0	0.000884829	0	0
k__Bacteria|p__Proteobacteria|c__Gammaproteobacteria|o__Pseudomonadales|f__Moraxellaceae|g__Acinetobacter	0	1.42714e-05	0.000214072	0.000171257	0	0	0	0	0	0	0	0	1.42714e-05	0	0.000827744	0.000613672	0	0	0	0	0	0	5.70858e-05	0
k__Bacteria|p__Firmicutes|c__Bacilli|o__Lactobacillales|f__Lactobacillaceae|g__Companilactobacillus	0	0	0.00161267	0	0	0	0	0	0	0	0	0	0	0	0	0	0	0	0	0	0	0	0	0
k__Bacteria|p__Firmicutes|c__Bacilli|o__Lactobacillales|f__Enterococcaceae|g__Enterococcus	0	0	0	0	0	0	0	0	0	0	0	0	0	0.00146996	0	0	0	0	0	0	0	0	0	0
k__Bacteria|p__Firmicutes|c__Bacilli|o__Staphylococcales|f__Staphylococcaceae|g__Staphylococcus	0	0	0	0	0	0	0	0	0	0	0	0	0	0	0	0	0	0	0.000485229	0.00105609	0	0	0	0
k__Bacteria|p__Proteobacteria|c__Alphaproteobacteria|o__Acetobacterales|f__Acetobacteraceae|g__Acetobacter	0	0	0	0	0	0.00144142	0	0	0	0	0	0	0	0	0	0	0	0	0	0	0	0	0	0
k__Bacteria|p__Bacteroidota|c__Bacteroidia|o__Sphingobacteriales|f__Sphingobacteriaceae|g__Sphingobacterium	0	0	0	0	0	0	0.000156986	0	0	0.000171257	8.56287e-05	0.00107036	0	0	0	0	0	0	0	0	0	0	0	0
k__Bacteria|p__Firmicutes|c__Bacilli|o__Bacillales|f__Bacillaceae|g__Bacillus|s__Bacillus_cytotoxicus	0.000685029	0	0	0	0	0	0	0	0	0	0.000128443	0	0.000185529	8.56287e-05	0.000599401	0	0.000256886	0	9.99001e-05	0	0	0	0	2.85429e-05
k__Bacteria|p__Cyanobacteria|c__Cyanobacteriia|o__Chloroplast|f__unidentified_Chloroplast|g__unidentified_Chloroplast	0	0	0	0	0	0	0	4.28143e-05	0	0	0	0	0.000742115	4.28143e-05	7.13572e-05	0.000442415	0	0.000142714	0	0	0	0	0	0
k__Bacteria|p__Firmicutes|c__Bacilli|o__Lactobacillales|f__Aerococcaceae|g__Aerosphaera|s__	0	0	0	0	0.000371058	0	0	0	0	0	0.000114172	0.000542315	0	0	0	0	0	0	0	0.000356786	0	0	0	0
k__Bacteria|p__Firmicutes|c__Bacilli|o__Lactobacillales|f__Enterococcaceae|g__Enterococcus	0	0	0	0	0	0	0	0	0	0	0	0	0	0.00134152	0	0	0	0	0	0	0	0	0	0
k__Bacteria|p__Firmicutes|c__Bacilli|o__Lactobacillales|f__Enterococcaceae|g__Enterococcus	0	0	0	0	0	0	0	0	0	0	0	0	0	0	0	0	0	0	0	0	0	0	0.00132724	0
k__Bacteria|p__Firmicutes|c__Bacilli|o__Lactobacillales|f__Aerococcaceae|g__Aerococcus	0.000242615	0	0	8.56287e-05	0	0.000228343	0	0	0	0.000156986	0.000271157	9.99001e-05	0	0	0	0	4.28143e-05	0	5.70858e-05	2.85429e-05	7.13572e-05	0.000142714	4.28143e-05	4.28143e-05
k__Bacteria|p__Firmicutes|c__Bacilli|o__Bacillales|f__Bacillaceae|g__Bacillus	0	0	0	0	0.0002997	0	0	0	0	0.000214072	0	0.000784929	0	0	0	0	0	0	0	0	0	0	0	0
k__Bacteria	0	0	0	0	0	0	0	0	0	0	0	0	0.0011988	0	0	0	0	0	0	0	0	0	0	0
k__Bacteria|p__Proteobacteria|c__Gammaproteobacteria|o__Burkholderiales|f__Oxalobacteraceae|g__Massilia	0.000142714	0.000156986	0.000941915	8.56287e-05	0	0	0	0	0	0	0	0	0	0	0	0	0	0	0	0	0	0	0	0
k__Bacteria|p__Firmicutes|c__Bacilli|o__Lactobacillales|f__Lactobacillaceae|g__Lactiplantibacillus	0	0	0.00112744	0	0	0	0	5.70858e-05	0	0	0	0	0	0	0	5.70858e-05	0	0	0	0	0	0	0	0
k__Bacteria|p__Firmicutes|c__Bacilli|o__Lactobacillales|f__Lactobacillaceae|g__Weissella|s__Weissella_viridescens	0	0	0	0	0.000428143	0	0	0	0	0	0	0	0.000670758	0	0	0	0	0	0	0	0	0	0	0
k__Bacteria|p__Actinobacteriota|c__Actinobacteria|o__Micrococcales|f__Microbacteriaceae	0	0	0	0	0	0.000627943	0	0	0	0	0.0001998	0.000271157	0	0	0	0	0	0	0	0	0	0	0	0
k__Bacteria|p__Firmicutes|c__Bacilli|o__Staphylococcales|f__Staphylococcaceae|g__Jeotgalicoccus	9.99001e-05	0	0	0	0	0.000142714	0	8.56287e-05	0	0.000114172	0.000242615	0.000371058	0	0	0	0	0	0	4.28143e-05	0	0	0	0	0
k__Bacteria|p__Cyanobacteria|c__Cyanobacteriia|o__Chloroplast|f__unidentified_Chloroplast|g__unidentified_Chloroplast	0.00114172	0	0	0	0	0	0	0	0	0	7.13572e-05	0	0	8.56287e-05	0	0	0.000285429	0	0	2.85429e-05	0	0	0	0
k__Bacteria|p__Proteobacteria|c__Gammaproteobacteria|o__Enterobacterales|f__Morganellaceae|g__Proteus	0	0	0	0	0	0	0	0.00104182	0	0	0	0	0	0	0	0	0	0	0	0	0	0	0	0
k__Bacteria|p__Proteobacteria|c__Gammaproteobacteria|o__Enterobacterales|f__Enterobacteriaceae|g__Enterobacter	0	0	0	0	0.000956187	0	0	0	0	0	0	0	0	0	0	0	0	0	0	0	0	0	0	0
k__Bacteria|p__Proteobacteria|c__Gammaproteobacteria|o__Burkholderiales|f__Oxalobacteraceae|g__Massilia	0	0.000385329	0.000642215	0	0	0	0	0	0	0	0	0	0	0	0	0	0	0	0	0	0	0	0	0
k__Bacteria|p__Firmicutes|c__Bacilli|o__Lactobacillales|f__Lactobacillaceae|g__Weissella	0	0	0	0	0	0	0	0	0	0	0	0	0	0	0	0	0.000171257	0	0.000156986	0.000142714	0	0.000342515	0	0.000214072
k__Bacteria|p__Proteobacteria|c__Gammaproteobacteria|o__Burkholderiales|f__Alcaligenaceae|g__Alcaligenes	0	0	0	0	0	0	0	0	0	0.000228343	0.000171257	0.000342515	0	0	0	0	0	0	0.000114172	5.70858e-05	0	0	0	8.56287e-05
k__Bacteria|p__Actinobacteriota|c__Actinobacteria|o__Micrococcales|f__Microbacteriaceae	0	0	0	0	0	0	0	0	0	0	0.000185529	0.000599401	0	0	0	0	0	0	0	0	0	0.0001998	0	0
k__Bacteria|p__Proteobacteria|c__Alphaproteobacteria|o__Sphingomonadales|f__Sphingomonadaceae	0	0	0	0	0.000228343	0	4.28143e-05	8.56287e-05	0.000214072	0	0	0	0.000285429	0	0	0	0	0	4.28143e-05	4.28143e-05	0	0	0	0
Unassigned	0	0	0	0	4.28143e-05	0	0	0	0.000756386	0	0	0	2.85429e-05	2.85429e-05	0	0	0	0	0	4.28143e-05	0	0	0	0
k__Bacteria|p__Proteobacteria|c__Gammaproteobacteria|o__Pseudomonadales|f__Moraxellaceae|g__Acinetobacter	0	8.56287e-05	0.000114172	0.000613672	0	0	0	0	0	0	0	0	0	0	0	0	0	0	0	0	0	0	0	7.13572e-05
k__Bacteria|p__Firmicutes|c__Bacilli|o__Lactobacillales|f__Lactobacillaceae|g__Weissella	0	0	0	0.000513772	0	0	0	0	0	0	0	0	0	0	0	0	0.000356786	0	0	0	0	0	0	0
k__Bacteria|p__Firmicutes|c__Bacilli|o__Staphylococcales|f__Staphylococcaceae|g__Staphylococcus	0	0	0	0	0	0	0	0	0	0	0	0	0	0	0	0	0	0	0	0.000899101	0	0	0	0
k__Bacteria|p__Proteobacteria|c__Gammaproteobacteria|o__Cardiobacteriales|f__Wohlfahrtiimonadaceae|g__Ignatzschineria|s__Ignatzschineria_indica	0	0	0	0	0	0	0	0	0	0	9.99001e-05	0.000756386	0	0	0	0	0	0	0	0	0	0	0	0
k__Bacteria|p__Actinobacteriota|c__Actinobacteria|o__Corynebacteriales|f__Corynebacteriaceae|g__Corynebacterium|s__Corynebacterium_variabile	0	0	0.000870558	0	0	0	0	0	0	0	0	0	0	0	0	0	0	0	0	0	0	0	0	0
k__Bacteria|p__Proteobacteria|c__Gammaproteobacteria|o__Pseudomonadales|f__Moraxellaceae|g__Acinetobacter	0	0	0.000585129	0	0	0	0	0	0	0	0	0.000128443	0	0	0	0	0	0	0	0	0	0	8.56287e-05	0
Unassigned	0	0	1.42714e-05	0	0	9.99001e-05	0.000285429	0	0	4.28143e-05	0	0	0	8.56287e-05	0	2.85429e-05	0	0	0	0	0.000171257	0	2.85429e-05	0
k__Bacteria|p__Firmicutes|c__Bacilli|o__Erysipelotrichales|f__Erysipelotrichaceae|g__Turicibacter|s__	0	0	0	0	0	0	0	0	0	0	0	0	0	0	0	0	0	0	0	0	0	0.000784929	0	0
k__Bacteria|p__Firmicutes|c__Bacilli|o__Lactobacillales|f__Lactobacillaceae|g__Limosilactobacillus|s__Lactobacillus_mucosae	0	0	0	0	0	0	0	0	0	0	0	0	0.000470958	4.28143e-05	0.000114172	0	0.000114172	0	0	0	4.28143e-05	0	0	0
k__Bacteria|p__Proteobacteria|c__Gammaproteobacteria|o__Enterobacterales|f__Enterobacteriaceae|g__Pseudocitrobacter	0	0	0	0	0	0	0	0	0	0	0	0	0	0	0	0.000185529	0	0	0.000385329	0.000171257	0	0	0	0
k__Bacteria|p__Actinobacteriota|c__Actinobacteria|o__Micrococcales|f__Microbacteriaceae|g__Microbacterium	0	0	0	0	0	0	5.70858e-05	0	0	0.0001998	0.000171257	0	0	0	0	0	0	0	9.99001e-05	0.000171257	0	0	0	0
k__Bacteria|p__Actinobacteriota|c__Actinobacteria|o__Corynebacteriales|f__Corynebacteriaceae|g__Corynebacterium|s__Corynebacterium_variabile	0	0	9.99001e-05	0	0	0	0	0	0	0	0	0	0	0	0	0	0	0	0	0.000599401	0	0	0	0
k__Bacteria|p__Proteobacteria|c__Alphaproteobacteria|o__Rhizobiales|f__Xanthobacteraceae|g__Bradyrhizobium	2.85429e-05	0	0	0	0.000313972	4.28143e-05	0	0	0	0	0	0	0	2.85429e-05	2.85429e-05	7.13572e-05	0	0	0	7.13572e-05	0	0	9.99001e-05	0
k__Bacteria|p__Bacteroidota|c__Bacteroidia|o__Flavobacteriales|f__Weeksellaceae|g__Chryseobacterium|s__Chryseobacterium_hominis	0	0	0	0	0	0	0	0	0	0.0001998	0	0	0.000371058	0	0.0001998	0	0	0	0	0	0	0	0	0
k__Bacteria|p__Firmicutes|c__Bacilli|o__Lactobacillales|f__Lactobacillaceae|g__Ligilactobacillus|s__Lactobacillus_acidipiscis	0	0	0.000685029	0	0	0	0	0	0	0	0	0	0	0	0	0	0	0	0	0	0	0	0	0
k__Bacteria|p__Firmicutes|c__Bacilli|o__Lactobacillales|f__Streptococcaceae|g__Streptococcus	0	0	0.000285429	0	0	0	0	0	0	0	0	0	0	0	0.000727844	0	0	0	0	0	0	0	0	0
k__Bacteria|p__Actinobacteriota|c__Actinobacteria|o__Micrococcales|f__Micrococcaceae	0	0	0	0	0	0	0.000242615	0	0	0.000242615	0	0	0	0	0	0	0	0	0	0.000156986	0	0	0	0
k__Bacteria|p__Cyanobacteria|c__Vampirivibrionia|o__Obscuribacterales|f__Obscuribacteraceae|g__|s__	0	2.85429e-05	0	0.000171257	5.70858e-05	0	0	0	0	0	0	0	0.000214072	0	0	0	0	0	0	0	0.000156986	0	0	0
k__Bacteria|p__Bacteroidota|c__Bacteroidia|o__Flavobacteriales|f__Flavobacteriaceae|g__Flavobacterium	0	0	0	0	0.000585129	0	0	0	0	0	0	0	0	0	0	0	0	0	0	0	0	0	0	0
k__Bacteria|p__Actinobacteriota|c__Actinobacteria|o__Corynebacteriales|f__Corynebacteriaceae|g__Corynebacterium|s__Corynebacterium_stationis	0	0	0	0	0.000242615	0	0	0	0	0	0	0.000371058	0	0	0	0	0	0	0	0	0	0	0	0
k__Bacteria|p__Proteobacteria|c__Gammaproteobacteria|o__Pseudomonadales|f__Moraxellaceae|g__Acinetobacter	0	0	0	0.0001998	0	5.70858e-05	0	0	0	0	0	0	0.000342515	0	0	0	0	4.28143e-05	0	0	0	0	0	0
k__Bacteria|p__Proteobacteria|c__Gammaproteobacteria|o__Enterobacterales|f__Yersiniaceae|g__Serratia	0	0	0	0	0	0	0	0	0	0	0	0	0.000585129	0	0	0	0	0	0	0	0	0	0	0
k__Bacteria|p__Proteobacteria|c__Gammaproteobacteria|o__Pseudomonadales|f__Moraxellaceae|g__Acinetobacter	0.000128443	0	0	0	0	0	0	0	0	0	0	0	2.85429e-05	0.000185529	9.99001e-05	7.13572e-05	0	0	0	0	0.000185529	0	0	0
k__Bacteria|p__Proteobacteria|c__Gammaproteobacteria|o__Cardiobacteriales|f__Wohlfahrtiimonadaceae|g__Koukoulia|s__Koukoulia_aurantiaca	0	0	0	0	0	0	0	0	0	0	0	0.000613672	0	0	0	0	0	0	0	0	0	0	0	0
k__Bacteria|p__Actinobacteriota|c__Actinobacteria|o__Micrococcales|f__Dermabacteraceae|g__Brachybacterium	0	0	0	0	0	0	0	0	0	0	0	0	0	0	0	0	0	0	0	0	0	0.000642215	0	0
k__Bacteria|p__Firmicutes|c__Bacilli|o__Lactobacillales|f__Lactobacillaceae|g__Ligilactobacillus|s__Lactobacillus_acidipiscis	0	0	0.000570858	0	0	0	0	0	0	0	0	0	0	0	0	0	1.42714e-05	0	0	0	0	0	0	0
k__Bacteria|p__Bacteroidota|c__Bacteroidia|o__Flavobacteriales|f__Weeksellaceae	0	0	0	0	0	0	0	0	0.000556586	0	0	0	0	0	0	0	0	0	0	0	0	0	0	0
k__Bacteria|p__Bacteroidota|c__Bacteroidia|o__Sphingobacteriales|f__Sphingobacteriaceae|g__Sphingobacterium	0	0	0	0	0	0	0	0	0	0.000599401	0	0	0	0	0	0	0	0	0	0	0	0	0	0
k__Bacteria|p__Bacteroidota|c__Bacteroidia|o__Flavobacteriales|f__Flavobacteriaceae|g__Myroides	0	0	0	0	0	0	0	0	0	0	0	0.000214072	0	0	0	0.000356786	0	0	0	0	0	0	0	0
k__Bacteria|p__Proteobacteria|c__Gammaproteobacteria|o__Burkholderiales|f__Comamonadaceae|g__Aquabacterium|s__	0	0	0.000128443	0	0.000114172	0	0	0	5.70858e-05	0	0	0	0	0	0.000128443	9.99001e-05	0	0	0	0	9.99001e-05	0	0	0
k__Bacteria|p__Bacteroidota|c__Bacteroidia|o__Bacteroidales|f__Rikenellaceae|g__Alistipes	0	0	0	0.000513772	0	0	0	0	0	0	0	0	0	0	0	0	0	0	0	0	0	0	0	0
k__Bacteria|p__Proteobacteria|c__Alphaproteobacteria|o__Sphingomonadales|f__Sphingomonadaceae|g__Sphingomonas	0	0	0	0.000513772	0	0	0	0	0	0	0	0	0	0	0	0	0	0	0	0	0	0	0	0
k__Bacteria|p__Bacteroidota|c__Bacteroidia|o__Flavobacteriales|f__Flavobacteriaceae|g__Myroides	0	0	0	0	0	0	0	0	0	0	7.13572e-05	0	0.000371058	8.56287e-05	0	0	0	0	0	0	0	0	0	0
k__Bacteria|p__Bacteroidota|c__Bacteroidia|o__Flavobacteriales|f__Flavobacteriaceae|g__Myroides	0	0	0	0	0	0	0	0	0	0	0	0.000542315	0	0	0	0	0	0	0	0	0	0	0	0
k__Bacteria|p__Proteobacteria|c__Alphaproteobacteria|o__Rickettsiales|f__Mitochondria|g__unidentified_Mitochondria	0	0	0.000528043	0	0	0	0	0	0	0	0	0	0	0	0	0	0	0	0	0	0	0	0	0
k__Bacteria|p__Proteobacteria|c__Gammaproteobacteria|o__Pseudomonadales|f__Pseudomonadaceae|g__Pseudomonas	0	0	0.000528043	0	0	0	0	0	0	0	0	0	0	0	0	0	0	0	0	0	0	0	0	0
k__Bacteria|p__Proteobacteria|c__Alphaproteobacteria	0	0	0.000242615	0	0	0	0	0	0	0	0	0	0.000285429	0	0	0	0	0	0	0	0	0	0	0
k__Bacteria|p__Firmicutes|c__Bacilli|o__Erysipelotrichales|f__Erysipelotrichaceae|g__Erysipelothrix|s__Erysipelothrix_inopinata	0	0	0	0	0	0.000371058	4.28143e-05	0	0	0	0	8.56287e-05	0	0	0	0	0	0	0	0	0	0	0	0
k__Bacteria|p__Bacteroidota|c__Bacteroidia|o__Flavobacteriales|f__Flavobacteriaceae|g__Myroides	0	0	0	0	0	0	0	0	0	0	0	0.000528043	0	0	0	0	0	0	0	0	0	0	0	0
k__Bacteria|p__Proteobacteria|c__Gammaproteobacteria|o__Burkholderiales|f__Rhodocyclaceae|g__Dechloromonas|s__Dechloromonas_sp_ECC1-pb1	0	0	0	0	0	0.0004995	0	0	0	0	0	0	0	0	0	0	0	0	0	0	0	0	0	0
k__Bacteria|p__Firmicutes|c__Bacilli|o__Lactobacillales|f__Streptococcaceae|g__Streptococcus	0	0	0.000542315	0	0	0	0	0	0	0	0	0	0	0	0	0	0	0	0	0	0	0	0	0
k__Bacteria|p__Firmicutes|c__Clostridia|o__Lachnospirales|f__Lachnospiraceae|g__Lachnospiraceae_NK4A136_group|s__	0	0	0	0	0.000456686	0	0	0	0	0	0	0	0	0	0	0	0	0	0	0	0	0	0	0
k__Bacteria|p__Firmicutes|c__Bacilli	0	0	0	0	0	0	0	0	0	0.000271157	0	0	0	0	0	0	0	0	0	0	0	0	0	0.000256886
Unassigned	0	0	0	0	0.000470958	0	0	0	0	0	0	0	0	0	0	0	0	0	0	0	0	0	0	0
k__Bacteria|p__Bacteroidota|c__Bacteroidia|o__Flavobacteriales|f__Weeksellaceae|g__Chryseobacterium	0	0	0	0	0	0.000470958	0	0	0	0	0	0	0	0	0	0	0	0	0	0	0	0	0	0
k__Bacteria|p__Proteobacteria|c__Gammaproteobacteria|o__Enterobacterales|f__Enterobacteriaceae|g__Klebsiella	0	0	0	0	0	0.000470958	0	0	0	0	0	0	0	0	0	0	0	0	0	0	0	0	0	0
k__Bacteria|p__Bacteroidota|c__Bacteroidia|o__Sphingobacteriales|f__Sphingobacteriaceae|g__Sphingobacterium	0	0	0	0	0	0	0	0	0	0.0004995	0	0	0	0	0	0	0	0	0	0	0	0	0	0
k__Bacteria|p__Firmicutes|c__Bacilli|o__Bacillales|f__Planococcaceae|g__Kurthia|s__	0	0	0	0	0	0.000456686	0	0	0	0	0	0	0	0	0	0	0	4.28143e-05	0	0	0	0	0	0
k__Bacteria|p__Proteobacteria|c__Gammaproteobacteria|o__Burkholderiales|f__Oxalobacteraceae|g__Massilia	8.56287e-05	1.42714e-05	0	0.0003996	0	0	0	0	0	0	0	0	0	0	0	0	0	0	0	0	0	0	0	0
k__Bacteria|p__Proteobacteria|c__Gammaproteobacteria|o__Burkholderiales|f__Neisseriaceae|g__Neisseria	0	0	0.000114172	0	0	0	0	0	0	0	0	0	0	0	0.000742115	0	0	0	0	0	0	0	0	0
k__Bacteria|p__Proteobacteria|c__Gammaproteobacteria|o__Enterobacterales|f__Enterobacteriaceae|g__Klebsiella	0	0	0	0	0	0	0	0	0	5.70858e-05	0	0.000413872	0	0	0	0	0	0	0	0	0	0	0	0
k__Bacteria|p__Firmicutes|c__Bacilli|o__Bacillales|f__Sporolactobacillaceae|g__Sporolactobacillus	0	0	0	0.000428143	0	0	0	0	0	0	0	0	0	0	0	0	0	0	0	0	0	0	0	0
k__Archaea|p__Euryarchaeota|c__Methanobacteria|o__Methanobacteriales|f__Methanobacteriaceae|g__Methanobrevibacter	0	0	0	0	0	0.000428143	0	0	0	0	0	0	0	0	0	0	0	0	0	0	0	0	0	0
k__Bacteria|p__Firmicutes|c__Bacilli|o__Erysipelotrichales|f__Erysipelotrichaceae|g__Turicibacter|s__	0	0	0	0	0	0	0	0	0	0	0	0	0	0	0	0	0	0	0	0	0	0.000470958	0	0
k__Bacteria	0	2.85429e-05	0	0	0	0.0003996	0	0	0	0	0	0	0	0	0	0	0	0	0	0	0	0	0	0
k__Bacteria|p__Firmicutes|c__Bacilli|o__Lactobacillales|f__Lactobacillaceae|g__Weissella	0	0	0	0	0	0	0	0	0	0	0	0	0	0	0	0	0.000214072	0	0	0	0	0	0	0.000271157
Unassigned	0	0	9.99001e-05	5.70858e-05	0	0	0	0	0	0	0	0	0	0.000171257	0	0.000128443	0	0	0	0	0	0	0	0
k__Bacteria	0	0	0	0.000114172	0.000185529	0	0	0	7.13572e-05	0	0	0	0	0	0	4.28143e-05	0	0	0	0	0	0	0	0
k__Bacteria|p__Proteobacteria|c__Gammaproteobacteria|o__Pseudomonadales|f__Moraxellaceae|g__Acinetobacter	0	0	0	0	0	0	0	0	0	0	0	0	0	0	0	0	0	0	0	0.000442415	0	0	0	0
k__Bacteria|p__Firmicutes|c__Bacilli|o__Erysipelotrichales|f__Erysipelotrichaceae|g__Turicibacter|s__	0	0	0	0	0	0	0	1.42714e-05	0	0	0	0	0	0	0	0	0	0	0	0	0	0.000442415	0	0
k__Bacteria|p__Proteobacteria|c__Gammaproteobacteria|o__Pseudomonadales|f__Moraxellaceae|g__Acinetobacter	0	0	0	0	0	0	0	0	0	0	0	0	0	0	0	0	0	0	0	0.000442415	0	0	0	0
k__Bacteria|p__Actinobacteriota|c__Thermoleophilia|o__Solirubrobacterales|f__Solirubrobacteraceae|g__Solirubrobacter|s__	0	0	0	0	0	0	0	0	0	0	0	0	0.000413872	0	0	0	0	0	0	0	0	0	0	0
k__Bacteria|p__Proteobacteria|c__Gammaproteobacteria|o__Enterobacterales|f__Yersiniaceae|g__Serratia	0	0	0	0	0	0	0	0	0	0	0	0	0.000413872	0	0	0	0	0	0	0	0	0	0	0
k__Bacteria	0	0	0	7.13572e-05	0.000114172	2.85429e-05	0	0	0	0	0	0	0	0	4.28143e-05	0	0	0.000156986	0	1.42714e-05	0	0	4.28143e-05	0
k__Bacteria|p__Bacteroidota|c__Bacteroidia|o__Sphingobacteriales|f__Sphingobacteriaceae|g__Sphingobacterium	0	0	0	0	0	0	0	4.28143e-05	0	0.000328243	0	1.42714e-05	0	0	0	0	0	0	0	0	0	0	0	0
k__Bacteria|p__Actinobacteriota|c__Actinobacteria|o__Micrococcales|f__Microbacteriaceae	0	0	0	0	0	0	0	0	0	9.99001e-05	0	0.000328243	0	0	0	0	0	0	0	0	0	0	0	0
k__Bacteria|p__Proteobacteria|c__Alphaproteobacteria|o__Rhodobacterales|f__Rhodobacteraceae|g__Paracoccus	0	0	0	0	0	0	0	0	0	0	0	0	0.000356786	0	0	0	0	0	0	0	0	0	2.85429e-05	0
k__Bacteria|p__Proteobacteria|c__Gammaproteobacteria|o__Enterobacterales|f__Enterobacteriaceae	0	0	0	0	0	0	0	0	0.000256886	2.85429e-05	0	0	0	0	0	0	0	0	5.70858e-05	2.85429e-05	0	0	0	0
k__Bacteria|p__Actinobacteriota|c__Actinobacteria|o__Micrococcales|f__Micrococcaceae|g__Rothia|s__Rothia_sp_KSUM_10	0	0	0	0	0.000313972	0	0	4.28143e-05	0	0	0	0	0	0	0	0	0	0	0	0	0	0	0	0
k__Bacteria|p__Firmicutes|c__Bacilli|o__Staphylococcales|f__Gemellaceae|g__Gemella|s__	0	0	0	0	0	0	0	0	0	0	0	0	0	0	0.000756386	0	0	0	0	0	0	0	0	0
k__Bacteria|p__Proteobacteria|c__Gammaproteobacteria|o__Enterobacterales|f__Enterobacteriaceae	0	0	0	0	0	0	0	0	0	0.000385329	0	0	0	0	0	0	0	0	0	0	0	0	0	0
k__Bacteria|p__Proteobacteria|c__Gammaproteobacteria|o__Enterobacterales|f__Enterobacteriaceae	0	0	9.99001e-05	0	0	0	0	0	0	0.000256886	0	0	0	0	0	0	0	0	0	0	0	0	0	0
k__Bacteria|p__Actinobacteriota|c__Actinobacteria|o__Corynebacteriales|f__Corynebacteriaceae|g__Corynebacterium	0	0	0	0	0	0	0	0	0	0.000171257	0.000214072	0	0	0	0	0	0	0	0	0	0	0	0	0
k__Bacteria|p__Firmicutes|c__Bacilli|o__Staphylococcales|f__Staphylococcaceae|g__Jeotgalicoccus	0	0	0	0	0	0	0	0	0	0	0	0.000371058	0	0	0	0	0	0	0	0	0	0	0	0
k__Bacteria|p__Actinobacteriota|c__Actinobacteria|o__Micrococcales|f__Microbacteriaceae|g__Leucobacter	0	0	0	0	0	0	0	0	0	0	0	0.000356786	0	0	0	0	0	0	0	0	0	0	0	0
k__Bacteria|p__Firmicutes|c__Bacilli|o__Lactobacillales|f__Lactobacillaceae|g__Lactiplantibacillus	0	0	0	0	0	0	0	0	0	0	0	0	0	0	0	0	0	0	0.000371058	0	0	0	0	0
k__Bacteria|p__Cyanobacteria|c__Cyanobacteriia|o__Chloroplast|f__unidentified_Chloroplast|g__unidentified_Chloroplast	0	0	0	0	0	0	0	0	0	0	0	0	0	0	0	0	0	0	0	0.000356786	0	0	0	0
k__Bacteria|p__Actinobacteriota|c__Actinobacteria|o__Corynebacteriales|f__Corynebacteriaceae|g__Corynebacterium	0	0	0	0	0	0.000328243	0	0	0	0	0	0	0	0	0	0	0	0	0	0	0	0	0	0
k__Bacteria|p__Actinobacteriota|c__Actinobacteria|o__Micrococcales|f__Intrasporangiaceae	0	0	0.000413872	0	0	0	0	0	0	0	0	0	0	0	0	0	0	0	0	0	0	0	0	0
k__Bacteria|p__Firmicutes|c__Bacilli|o__Bacillales|f__Planococcaceae|g__Kurthia|s__	0.000570858	0	0	0	0	0	0	0	0	0	0	0	0	0	0	0	0	0	7.13572e-05	0	0	0	0	0
k__Bacteria|p__Actinobacteriota|c__Actinobacteria|o__Corynebacteriales|f__Corynebacteriaceae|g__Corynebacterium|s__Corynebacterium_variabile	0	0	0	0	0	0	0	0	0	0	0	0	0	0	0	0	0	0	0	0	0	0.000356786	0	0
k__Bacteria|p__Firmicutes|c__Bacilli|o__Lactobacillales|f__Listeriaceae|g__Brochothrix	0	0	0	2.85429e-05	8.56287e-05	0	7.13572e-05	0	0	0	0	0	0.000114172	0	8.56287e-05	0	0	0	0	0	0	0	0	0
k__Bacteria|p__Actinobacteriota|c__Actinobacteria|o__Frankiales|f__Frankiaceae|g__Jatrophihabitans|s__	0	0	0	0	0	0.000328243	0	0	0	0	0	0	0	0	0	0	0	0	0	0	0	0	0	0
k__Bacteria|p__Actinobacteriota|c__Actinobacteria|o__Micrococcales|f__Microbacteriaceae|g__Leucobacter	0	0	0	0	0	0	0	0	0	0	0	0	0	0	0	0	0	0	0	0	0	0.000342515	0	0
k__Bacteria|p__Proteobacteria|c__Alphaproteobacteria|o__Rhizobiales|f__Xanthobacteraceae|g__Rhodopseudomonas	0	0	0	0	0	0	0	0	0	0	0	0	0	0	0	0.000271157	0	0	0	0	5.70858e-05	0	0	0
k__Bacteria|p__Proteobacteria|c__Gammaproteobacteria|o__Pseudomonadales|f__Moraxellaceae|g__Acinetobacter|s__Acinetobacter_gerneri	0	0	0	0	0	0	0	0	0	0.000171257	0	0.000171257	0	0	0	0	0	0	0	0	0	0	0	0
k__Bacteria|p__Actinobacteriota|c__Actinobacteria|o__Corynebacteriales|f__Corynebacteriaceae|g__Corynebacterium	0	0	0	0	0.000313972	0	0	0	0	0	0	0	0	0	0	0	0	0	0	0	0	0	0	0
k__Bacteria|p__Firmicutes|c__Bacilli|o__Erysipelotrichales|f__Erysipelotrichaceae|g__Turicibacter|s__	0	0	0	0	0	0	0	0	0	0	0	0	0	0	0	0	0	0	0	0	0	0.000342515	0	0
k__Bacteria|p__Firmicutes|c__Bacilli|o__Lactobacillales|f__Enterococcaceae|g__Enterococcus	0	0	0	0	0	0	0	0	4.28143e-05	0	0	0	0	0	0	0	0	0	0	0	0	0	0	0.000285429
k__Bacteria|p__Actinobacteriota|c__Actinobacteria|o__Corynebacteriales|f__Corynebacteriaceae|g__Corynebacterium	0	0	0	0	0.000285429	0	0	0	0	0	0	0	0	0	0	0	0	0	0	0	0	0	0	0
k__Archaea	0	0	0	0	0	0	5.70858e-05	0	0.000156986	0	0	0	0	0	0	1.42714e-05	0	0.000228343	2.85429e-05	0	0	0	0	0
k__Bacteria|p__Firmicutes|c__Bacilli|o__Erysipelotrichales|f__Erysipelotrichaceae|g__Turicibacter|s__	0	8.56287e-05	0	0	0	7.13572e-05	0	0	0	0	0	0	0	0	0	0	0	0	0.000156986	0	0	0	0	0
k__Bacteria|p__Firmicutes|c__Clostridia|o__Lachnospirales|f__Lachnospiraceae|g__Lachnospiraceae_NK4A136_group|s__	0	0	0	0.000313972	0	0	0	0	0	0	0	0	0	0	0	0	0	0	0	0	0	0	0	0
k__Bacteria|p__Firmicutes|c__Clostridia|o__Lachnospirales|f__Lachnospiraceae|g__A2	0	0	0	0	0	0	0.000114172	0.000114172	0	0	0	0	4.28143e-05	0	0	0	0	0	0	0	0	0	0	0
Unassigned	0	0	0	0	0	0	0	0	0	0	0	0	0	0	0	0	0.000128443	0.000413872	0	0	0	0	0	0
k__Bacteria|p__Firmicutes|c__Bacilli|o__Lactobacillales|f__Carnobacteriaceae|g__Jeotgalibaca	0	0	0	0	0	0	0	0	0	0	0	0	0	0	0	0	0	0	1.42714e-05	0	0	0.000171257	0	0.000128443
k__Bacteria	4.28143e-05	0	0	0	0.000242615	0	0	0	0	0	0	0	0	0	0	0	0	0	0	0	0	0	0	0
k__Bacteria	0	0	2.85429e-05	2.85429e-05	0	0.000214072	0	0	0	0	0	0	0	0	0	0	0	0	0	0	1.42714e-05	0	2.85429e-05	0
k__Bacteria|p__Bacteroidota|c__Bacteroidia|o__Cytophagales|f__Microscillaceae|g__|s__	0	0	0	0	0.000271157	0	0	0	0	0	0	0	0	0	0	0	0	0	0	0	0	0	0	0
k__Bacteria	0	0	0	0	0.000228343	4.28143e-05	0	2.85429e-05	0	0	0	0	0	0	0	0	0	0	0	0	0	0	0	0
k__Bacteria|p__Actinobacteriota|c__Actinobacteria|o__Corynebacteriales|f__Corynebacteriaceae|g__Corynebacterium	0	0	0	0	0	0.0002997	0	0	0	0	0	0	0	0	0	0	0	0	0	0	0	0	0	0
k__Bacteria|p__Actinobacteriota|c__Actinobacteria|o__Propionibacteriales|f__Propionibacteriaceae|g__Cutibacterium	0	0	0	0	0	0	0	0	0.000271157	0	0	0	0	0	0	0	0	0	0	0	0	0	0	0
k__Bacteria|p__Firmicutes|c__Bacilli|o__Bacillales|f__Bacillaceae|g__Bacillus	0	0	0	0	0	0.000285429	0	0	0	0	0	0	0	0	0	0	0	0	0	0	0	0	0	0
k__Bacteria|p__Actinobacteriota|c__Actinobacteria|o__Corynebacteriales|f__Corynebacteriaceae|g__Corynebacterium|s__Corynebacterium_massiliense	0	0	0.000285429	0	0	0	0	0	0	0	0	0	0	0	0	0	0	0	0	0	0	0	0	0
k__Bacteria|p__Proteobacteria|c__Gammaproteobacteria|o__Burkholderiales|f__Comamonadaceae|g__Curvibacter|s__	0	0	0	0	0	0.000228343	0	0	0	0	0	0	0	0	0	4.28143e-05	0	0	0	0	0	0	0	0
k__Bacteria|p__Firmicutes|c__Bacilli|o__Lactobacillales|f__Lactobacillaceae|g__Pediococcus	0	0	0.000285429	0	0	0	0	0	0	0	0	0	0	0	0	0	0	0	0	0	0	0	0	0
k__Bacteria|p__Proteobacteria|c__Gammaproteobacteria|o__Burkholderiales|f__Comamonadaceae|g__Aquabacterium	0	0	0	0	0.0002997	0	0	0	0	0	0	0	0	0	0	0	0	0	0	0	0	0	0	0
k__Bacteria|p__Proteobacteria|c__Gammaproteobacteria|o__Burkholderiales|f__Neisseriaceae|g__Neisseria	0	0	0	0	0	0	0	0	0	0	0	0	0	0	0.000556586	0	0	0	0	0	0	0	0	0
k__Bacteria|p__Proteobacteria|c__Gammaproteobacteria|o__Pseudomonadales|f__Moraxellaceae|g__Acinetobacter	0	0	0.000285429	0	0	0	0	0	0	0	0	0	0	0	0	0	0	0	0	0	0	0	0	0
k__Bacteria|p__Actinobacteriota|c__Actinobacteria|o__Corynebacteriales|f__Nocardiaceae|g__Rhodococcus	0	0	0	0	0	0	0	0	0.000256886	0	0	0	0	0	0	0	0	0	0	0	0	0	0	0
k__Bacteria|p__Actinobacteriota|c__Actinobacteria|o__Micrococcales|f__Microbacteriaceae|g__Leucobacter	0	0	0	0	0	0	0	0	0	0	0	0	0	0	0	0	0	0	0	0	0	0.0001998	0	9.99001e-05
k__Bacteria|p__Firmicutes|c__Bacilli|o__Lactobacillales|f__Enterococcaceae|g__Enterococcus	0	0	0	0	0	0	0	0	0	0	0	0	0	0	0	0	0	0	0	0	0	0	0.000285429	0
k__Bacteria|p__Actinobacteriota|c__Actinobacteria|o__Micrococcales|f__Micrococcaceae|g__Micrococcus	0	0	5.70858e-05	0	0	0.000228343	0	0	0	0	0	0	0	0	0	0	0	0	0	0	0	0	0	0
k__Bacteria|p__Proteobacteria|c__Gammaproteobacteria|o__Burkholderiales|f__Comamonadaceae|g__Acidovorax	0	0	0	0	0	1.42714e-05	0	0	0	0	0	0	0.000156986	0	0	0	0	0	0	8.56287e-05	0	0	0	0
k__Bacteria|p__Bacteroidota|c__Bacteroidia|o__Sphingobacteriales|f__Sphingobacteriaceae|g__Sphingobacterium|s__Sphingobacterium_mizutaii	0	0	0	0	0	0	0	0	0	0.000271157	0	0	0	0	0	0	0	0	0	0	0	0	0	0
k__Bacteria|p__Firmicutes|c__Bacilli|o__Lactobacillales|f__Lactobacillaceae|g__Lactobacillus	0	0	0	0	0	0	0	0	0	0	0	0	0.000171257	2.85429e-05	0	0	4.28143e-05	0	0	0	0	0	0	0
k__Bacteria|p__Proteobacteria|c__Alphaproteobacteria|o__Rickettsiales|f__Mitochondria|g__unidentified_Mitochondria	0	0	0	0	0	0	0	0	0	0	0	0	0	0	0	0	0	0	0	0.000285429	0	0	0	0
k__Bacteria|p__Proteobacteria|c__Alphaproteobacteria|o__Rhodobacterales|f__Rhodobacteraceae|g__Paracoccus	0	0	0	0	0	0	0	0	0.000156986	0	0	0	0	0	0.000185529	0	0	0	0	0	0	0	0	0
k__Bacteria|p__Bacteroidota|c__Bacteroidia|o__Bacteroidales|f__Prevotellaceae|g__Prevotella_7|s__Prevotella_denticola	0	0	0	0	0	0	0	0	0	0	0	0	0	0	0.000513772	0	0	0	0	0	0	0	0	0
k__Bacteria|p__Proteobacteria|c__Alphaproteobacteria|o__Sphingomonadales|f__Sphingomonadaceae|g__Sphingomonas	0	0	0	0	0	0	0	0	0	0	0	0	0	0	0	0	0	0	0	0.000256886	0	0	0	0
k__Bacteria|p__Firmicutes|c__Bacilli|o__Bacillales|f__Bacillaceae|g__Bacillus|s__Bacillus_cytotoxicus	0	0	0	0	0	0	2.85429e-05	0	0	0	0	0	0.000228343	0	0	0	0	0	0	0	0	0	0	0
k__Bacteria|p__Actinobacteriota|c__Actinobacteria|o__Corynebacteriales|f__Corynebacteriaceae|g__Corynebacterium	0	0	0	0	0.000242615	0	0	0	0	0	0	0	0	0	0	0	0	0	0	0	0	0	0	0
k__Bacteria|p__Proteobacteria|c__Alphaproteobacteria|o__Rickettsiales|f__Mitochondria|g__|s__	0	4.28143e-05	9.99001e-05	2.85429e-05	0	0	0	7.13572e-05	5.70858e-05	0	0	2.85429e-05	0	0	0	0	0	0	0	0	0	0	0	0
k__Bacteria	0	0	0.000214072	2.85429e-05	0	0	0	0	0	0	0	0	0	0	0	0	0	0	0	0	0	0	0	0
k__Bacteria|p__Proteobacteria|c__Gammaproteobacteria|o__Pseudomonadales|f__Cellvibrionaceae|g__Cellvibrio|s__	0	0	0	0.000242615	0	0	0	0	0	0	0	0	0	0	0	0	0	0	0	0	0	0	0	0
k__Bacteria|p__Proteobacteria|c__Gammaproteobacteria|o__Burkholderiales|f__Neisseriaceae|g__|s__	0	0	0	0.000142714	0	0	0	0	0	0	0	0	0.000114172	0	0	0	0	0	0	0	0	0	0	0
k__Bacteria|p__Firmicutes|c__Negativicutes|o__Veillonellales-Selenomonadales|f__Veillonellaceae|g__Veillonella	0	0	0	0	0	0	0	0	0	0	0	0	0	0	0.000513772	0	0	0	0	0	0	0	0	0
k__Bacteria|p__Bacteroidota|c__Bacteroidia|o__Flavobacteriales|f__Flavobacteriaceae|g__Myroides	0	0	0	0	0	0	0	0	0	0	0	0	0	0	0	0.000242615	0	0	0	0	0	0	0	0
k__Bacteria|p__Firmicutes|c__Clostridia|o__Oscillospirales|f__UCG-010|g__|s__	0	0	0	0	0	0	0	0	0	0	0	0	0	0	0	0	0	0	0	0	0.000242615	0	0	0
k__Bacteria|p__Firmicutes|c__Clostridia|o__Lachnospirales|f__Lachnospiraceae	0	0	0	0	0	0	0	0	0	0	0	0	0.000271157	0	0	0	0	0	0	0	0	0	0	0
k__Bacteria|p__Proteobacteria|c__Alphaproteobacteria|o__Caulobacterales|f__Caulobacteraceae|g__Caulobacter	0	0	0	0	0	0	0	0	0	0	0	0	0	0	0	0.000228343	0	0	0	0	0	0	0	0
k__Bacteria|p__Proteobacteria|c__Gammaproteobacteria|o__Pseudomonadales|f__Pseudomonadaceae|g__Pseudomonas	0.0003996	0	0	0	0	0	0	0	0	0	0	0	0	0	0	0	0	0	4.28143e-05	0	0	0	0	0
k__Bacteria|p__Firmicutes|c__Bacilli|o__Exiguobacterales|f__Exiguobacteraceae|g__Exiguobacterium	0.000485229	0	0	0	0	0	0	0	0	0	0	0	0	0	0	0	0	0	0	0	0	0	0	0
k__Bacteria|p__Firmicutes|c__Bacilli|o__Lactobacillales|f__Streptococcaceae|g__Streptococcus	0	0	0	0	0.000228343	0	0	0	0	0	0	0	0	0	0	0	0	0	0	0	0	0	0	0
k__Bacteria|p__Firmicutes|c__Negativicutes|o__Veillonellales-Selenomonadales|f__Veillonellaceae|g__Veillonella	0	0	0	0	0	0	0	0	0	0	0	0	0	0	0.000485229	0	0	0	0	0	0	0	0	0
k__Bacteria|p__Deinococcota|c__Deinococci|o__Thermales|f__Thermaceae|g__Thermus|s__Thermus_scotoductus	0	0	0	0	0	0	0	0.000228343	0	0	0	0	0	0	0	0	0	0	0	0	0	0	0	0
k__Bacteria|p__Bacteroidota|c__Bacteroidia|o__Bacteroidales|f__Prevotellaceae|g__Prevotellaceae_UCG-003|s__	0	0	0	0	0	0	0	0	0	0	0	0	0	0	0	0	0	0	0	0	0.000242615	0	0	0
k__Bacteria|p__Proteobacteria|c__Gammaproteobacteria|o__Burkholderiales|f__Burkholderiaceae|g__Cupriavidus	0	0	0	0	0	0	0	0	0	0	0	0	0	0	0	0.000142714	0	0	0	0	0	0	7.13572e-05	0
k__Bacteria|p__Actinobacteriota|c__Actinobacteria|o__Micrococcales|f__Micrococcaceae|g__Rothia	0	0	0	0	0	0.000242615	0	0	0	0	0	0	0	0	0	0	0	0	0	0	0	0	0	0
k__Bacteria|p__Proteobacteria|c__Gammaproteobacteria|o__Burkholderiales|f__Burkholderiaceae|g__Lautropia|s__	0	0	0.000242615	0	0	0	0	0	0	0	0	0	0	0	0	0	0	0	0	0	0	0	0	0
k__Bacteria|p__Proteobacteria|c__Gammaproteobacteria|o__Pseudomonadales|f__Pseudomonadaceae|g__Pseudomonas	0	0.000185529	8.56287e-05	0	0	0	0	0	0	0	0	0	0	0	0	0	0	0	0	0	0	0	0	0
k__Bacteria	0	0	0	0	2.85429e-05	0	0	0	0	0	0	0	0	1.42714e-05	0	0	0	8.56287e-05	0	5.70858e-05	8.56287e-05	0	0	0
k__Bacteria|p__Actinobacteriota|c__Actinobacteria|o__Micrococcales|f__Dermabacteraceae|g__Brachybacterium	0	0	0	0	0	0	0	0	0	0.000128443	0	0.000114172	0	0	0	0	0	0	0	0	0	0	0	0
k__Bacteria|p__Firmicutes|c__Bacilli|o__Lactobacillales|f__Lactobacillaceae|g__Weissella	0	0	0	0	0	0	0	0	0	0	0	0	0	0	0	0	0	0	0	0	0.000228343	0	0	0
k__Bacteria|p__Firmicutes|c__Bacilli|o__Lactobacillales|f__Carnobacteriaceae|g__Alkalibacterium	0.000156986	0	0	0	0	0	0	2.85429e-05	0	0	0	0	0	0	0	0	7.13572e-05	0	0	0	0	0	4.28143e-05	0
k__Bacteria|p__Actinobacteriota|c__Actinobacteria|o__Micrococcales|f__Microbacteriaceae|g__Leucobacter	0	0	0	0.000114172	7.13572e-05	0	0	0	0	0	0	0	0	0	0	0	0	0	2.85429e-05	0	0	0	0	0
k__Bacteria|p__Actinobacteriota|c__Actinobacteria|o__Corynebacteriales|f__Corynebacteriaceae|g__Corynebacterium	0	0	0	0	0.000228343	0	0	0	0	0	0	0	0	0	0	0	0	0	0	0	0	0	0	0
k__Bacteria|p__Proteobacteria|c__Gammaproteobacteria|o__Enterobacterales|f__Idiomarinaceae|g__Idiomarina|s__Idiomarina_indica	0	0	0	0	0	0	0	8.56287e-05	0	0	0	0	0	1.42714e-05	0	9.99001e-05	0	0	0	0	0	0	0	0
k__Bacteria|p__Bacteroidota|c__Bacteroidia|o__Bacteroidales|f__Bacteroidaceae|g__Bacteroides|s__Bacteroides_gallinaceum	0	0	0	0	0.0001998	0	0	0	0	0	0	0	0	0	0	0	0	0	0	0	0	0	0	0
k__Bacteria|p__Actinobacteriota|c__Actinobacteria|o__Micrococcales|f__Intrasporangiaceae|g__Arsenicicoccus	0	0	0	0	0.0001998	0	0	0	0	0	0	0	0	0	0	0	0	0	0	0	0	0	0	0
k__Bacteria|p__Gemmatimonadota|c__Gemmatimonadetes|o__Gemmatimonadales|f__Gemmatimonadaceae|g__|s__	0	0	0	0	0.0001998	0	0	0	0	0	0	0	0	0	0	0	0	0	0	0	0	0	0	0
k__Bacteria|p__Firmicutes|c__Bacilli|o__Staphylococcales|f__Staphylococcaceae|g__Jeotgalicoccus	0	0	0	0	0	0	0	0	0	0	0	0.000214072	0	0	0	0	0	0	0	0	0	0	0	0
k__Bacteria|p__Firmicutes|c__Bacilli|o__Lactobacillales|f__Streptococcaceae|g__Streptococcus	0	0	0	0	0	0	0	0	0	0	0	0	0	0	0.000428143	0	0	0	0	0	0	0	0	0
k__Bacteria|p__Firmicutes|c__Bacilli|o__Lactobacillales|f__Lactobacillaceae|g__Lactobacillus	0	0	0	0	0	0	0	0	0	0	0	0	0	0	0	0	0	0	0	0	0.000228343	0	0	0
k__Bacteria|p__Firmicutes|c__Bacilli|o__Lactobacillales|f__Aerococcaceae|g__Aerococcus	0	0	0	0	0	0.000214072	0	0	0	0	0	0	0	0	0	0	0	0	0	0	0	0	0	0
k__Bacteria|p__Firmicutes|c__Bacilli|o__Lactobacillales|f__Enterococcaceae|g__Enterococcus	0	0	0	0	0	0	0	0	0	0	0	0	0	0	0	0	0	0	0	0	0	0	0	0.000214072
k__Bacteria|p__Proteobacteria|c__Alphaproteobacteria|o__Rickettsiales|f__Mitochondria|g__|s__	0	0	0	0	0	0	0	0	0	0	0	0	0	0	0	0.0001998	0	0	0	0	0	0	0	0
k__Bacteria|p__Proteobacteria|c__Gammaproteobacteria|o__Enterobacterales|f__Morganellaceae|g__Proteus	0	0	0	0	0	0.000214072	0	0	0	0	0	0	0	0	0	0	0	0	0	0	0	0	0	0
k__Bacteria|p__Proteobacteria|c__Gammaproteobacteria|o__Burkholderiales|f__Comamonadaceae|g__Aquabacterium	0	0	0	0	0	0.000214072	0	0	0	0	0	0	0	0	0	0	0	0	0	0	0	0	0	0
k__Bacteria|p__Firmicutes|c__Bacilli|o__Staphylococcales|f__Staphylococcaceae|g__Jeotgalicoccus	0	0	0.000214072	0	0	0	0	0	0	0	0	0	0	0	0	0	0	0	0	0	0	0	0	0
k__Bacteria|p__Proteobacteria|c__Alphaproteobacteria|o__Rhizobiales|f__A0839|g__|s__	0	0	0.000214072	0	0	0	0	0	0	0	0	0	0	0	0	0	0	0	0	0	0	0	0	0
k__Bacteria	0	0	0.000228343	0	0	0	0	0	0	0	0	0	0	0	0	0	0	0	0	0	0	0	0	0
k__Bacteria|p__Actinobacteriota|c__Actinobacteria|o__Bifidobacteriales|f__Bifidobacteriaceae|g__Bifidobacterium|s__Bifidobacterium_longum	0	0	0.000214072	0	0	0	0	0	0	0	0	0	0	0	0	0	0	0	0	0	0	0	0	0
k__Bacteria|p__Firmicutes|c__Bacilli|o__Lactobacillales|f__Enterococcaceae|g__Enterococcus	0	0	0	0	0	0	0	0	0	0	0	0	0	0	0	0	0	0	0	0	0	0	0	0.000228343
k__Bacteria|p__Actinobacteriota|c__Actinobacteria|o__Micrococcales|f__Micrococcaceae|g__Kocuria	0	0	0.000214072	0	0	0	0	0	0	0	0	0	0	0	0	0	0	0	0	0	0	0	0	0
k__Bacteria|p__Bacteroidota|c__Bacteroidia|o__Flavobacteriales|f__Weeksellaceae|g__Chryseobacterium	0	0	0	0	0	0	0	0	0	0	0	0	0	0	0.0003996	0	0	0	0	0	0	0	0	0
k__Bacteria|p__Proteobacteria|c__Gammaproteobacteria|o__Enterobacterales|f__Enterobacteriaceae|g__Escherichia-Shigella	0	0	0	0	0	0.000185529	0	0	0	0	0	0	0	0	0	0	0	0	0	0	0	0	0	0
k__Bacteria	0	0	0	0	0	0	0	5.70858e-05	0	0	0	0	0	0	1.42714e-05	0.000128443	0	0	0	0	0	0	0	0
k__Bacteria|p__Proteobacteria|c__Gammaproteobacteria|o__Enterobacterales|f__Enterobacteriaceae	0	0	0	0	0	0	0	0	0	0	0	7.13572e-05	0	0	0	0	0	0	0.000128443	0	0	0	0	0
k__Bacteria|p__Actinobacteriota|c__Actinobacteria|o__Micrococcales|f__Microbacteriaceae	0	0	0	0	0	0	0	0	0	0	0	0.000185529	0	0	0	0	0	0	0	0	0	0	0	0
k__Bacteria|p__Firmicutes|c__Bacilli|o__Lactobacillales|f__Lactobacillaceae|g__Lacticaseibacillus	0	0	0	0	0	0	0	0	0	0	0	0	0.000185529	0	0	0	0	0	0	0	0	0	0	0
k__Bacteria|p__Proteobacteria|c__Alphaproteobacteria|o__Rickettsiales|f__Mitochondria|g__|s__	0	0	0	0	0	0	0.000185529	0	0	0	0	0	0	0	0	0	0	0	0	0	0	0	0	0
k__Bacteria|p__Firmicutes|c__Negativicutes|o__Veillonellales-Selenomonadales|f__Veillonellaceae|g__Veillonella	0	0	0	0	0	0	0	0	0	0	0	0	0	0	0.000371058	0	0	0	0	0	0	0	0	0
k__Bacteria|p__Actinobacteriota|c__Actinobacteria|o__Micrococcales|f__Dermabacteraceae|g__Brachybacterium	0	0	0	0	0	0	0	0	0	0	0	0	0	0	0	0	0	0	0	0	0	0.0001998	0	0
k__Bacteria|p__Actinobacteriota|c__Actinobacteria|o__0319-7L14|f__|g__|s__	0	0	0.0001998	0	0	0	0	0	0	0	0	0	0	0	0	0	0	0	0	0	0	0	0	0
k__Bacteria|p__Actinobacteriota|c__Actinobacteria|o__Pseudonocardiales|f__Pseudonocardiaceae|g__Saccharomonospora|s__Saccharomonospora_viridis	0	0.000214072	0	0	0	0	0	0	0	0	0	0	0	0	0	0	0	0	0	0	0	0	0	0
k__Bacteria|p__Proteobacteria|c__Gammaproteobacteria|o__Enterobacterales|f__Enterobacteriaceae	0	0	0	0	0	0.000171257	0	0	0	0	0	0	0	0	0	0	0	0	0	0	0	0	0	0
k__Bacteria|p__Firmicutes|c__Bacilli|o__Lactobacillales|f__Lactobacillaceae|g__Weissella|s__Weissella_viridescens	0	0	0	0	0	0	0	0	0	0	0	0	0	0	0	0	0	0	0	0	0.000171257	0	0	0
k__Bacteria|p__Proteobacteria|c__Gammaproteobacteria|o__Burkholderiales|f__Neisseriaceae|g__Neisseria	0	0	0	0	0	0	0	0	0	0	0	0	0	0	0.000356786	0	0	0	0	0	0	0	0	0
k__Bacteria|p__Firmicutes|c__Bacilli|o__Lactobacillales|f__Enterococcaceae|g__Enterococcus	0	0	0	0	0	0	0	0	0	0.000185529	0	0	0	0	0	0	0	0	0	0	0	0	0	0
k__Bacteria|p__Proteobacteria|c__Gammaproteobacteria|o__Burkholderiales|f__Alcaligenaceae	0	0	0	0	0	0	0	0	0	4.28143e-05	0	0.000142714	0	0	0	0	0	0	0	0	0	0	0	0
k__Bacteria|p__Actinobacteriota|c__Actinobacteria|o__Corynebacteriales|f__Nocardiaceae|g__Nocardia	0	0	0	0	0	0	0	0	0.000171257	0	0	0	0	0	0	0	0	0	0	0	0	0	0	0
k__Bacteria|p__Proteobacteria|c__Gammaproteobacteria|o__Burkholderiales|f__Rhodocyclaceae	0	0	0	0	0	0.000171257	0	0	0	0	0	0	0	0	0	0	0	0	0	0	0	0	0	0
k__Bacteria|p__Proteobacteria|c__Gammaproteobacteria|o__Enterobacterales|f__Enterobacteriaceae	0	0	0	0	0.000171257	0	0	0	0	0	0	0	0	0	0	0	0	0	0	0	0	0	0	0
k__Bacteria|p__Proteobacteria	0	0	0	0	0.000128443	0	0	0	0	0	0	0	0	0	0	0	0	0	1.42714e-05	0	0	0	0	0
k__Bacteria|p__Proteobacteria|c__Gammaproteobacteria|o__Burkholderiales|f__Oxalobacteraceae|g__Massilia	0	0	0.000185529	0	0	0	0	0	0	0	0	0	0	0	0	0	0	0	0	0	0	0	0	0
k__Bacteria|p__Proteobacteria|c__Alphaproteobacteria|o__Rickettsiales|f__Mitochondria	0	0	1.42714e-05	0	0	0.000156986	0	0	0	0	0	0	0	0	0	0	0	0	0	0	0	0	0	0
k__Bacteria|p__Actinobacteriota|c__Actinobacteria|o__Corynebacteriales|f__Nocardiaceae|g__Gordonia	0	0	0.000185529	0	0	0	0	0	0	0	0	0	0	0	0	0	0	0	0	0	0	0	0	0
k__Bacteria|p__Actinobacteriota|c__Actinobacteria|o__Micrococcales|f__Microbacteriaceae|g__Gulosibacter	0	0	0	0	5.70858e-05	0	0	0	0	0	0	0	0	0	0	0	0	0	0	0	0	0	0	0.000128443
k__Bacteria|p__Firmicutes|c__Bacilli|o__Lactobacillales|f__Enterococcaceae|g__Enterococcus	0	0	0	0	0	0	0	0	0	0	0	0	0	0	0	0	0	0	0	0	0	0	0	0.000185529
k__Bacteria|p__Firmicutes|c__Negativicutes|o__Veillonellales-Selenomonadales|f__Veillonellaceae|g__Veillonella	0	0	0	0	0	0	0	0	0	0	0	0	0	0	0.000371058	0	0	0	0	0	0	0	0	0
k__Bacteria|p__Actinobacteriota|c__Actinobacteria|o__Micrococcales|f__Dermabacteraceae|g__Brachybacterium	0	0	0	0	0	0	0	0	0	0.000171257	0	0	0	0	0	0	0	0	0	0	0	0	0	0
k__Bacteria|p__Proteobacteria|c__Gammaproteobacteria|o__Burkholderiales|f__Neisseriaceae|g__Neisseria	0	0	0	0	0	0	0	0	0	0	0	0	0	0	0.000356786	0	0	0	0	0	0	0	0	0
k__Bacteria|p__Bacteroidota|c__Bacteroidia|o__Chitinophagales|f__Chitinophagaceae|g__Sediminibacterium	0	0	0	0	0.000185529	0	0	0	0	0	0	0	0	0	0	0	0	0	0	0	0	0	0	0
k__Bacteria|p__Bdellovibrionota|c__Bdellovibrionia|o__Bdellovibrionales|f__Bdellovibrionaceae|g__Bdellovibrio|s__	0	0	0.000185529	0	0	0	0	0	0	0	0	0	0	0	0	0	0	0	0	0	0	0	0	0
k__Bacteria|p__Proteobacteria|c__Alphaproteobacteria|o__Caulobacterales|f__Caulobacteraceae|g__Brevundimonas	0	0	1.42714e-05	0.000156986	0	0	0	0	0	0	0	0	0	0	0	0	0	0	0	0	0	0	0	0
Unassigned	0	0	0.000228343	0	0	0	0	0	0	0	0	0	0	0	0	0	0	0	0	0	0	0	0	0
k__Bacteria|p__Proteobacteria|c__Gammaproteobacteria|o__Pseudomonadales|f__Moraxellaceae|g__Acinetobacter	0	0	0	2.85429e-05	0	0	0	0	0	0	0	0	0	0	0	0	0	0	0	0.000128443	0	0	0	0
k__Bacteria|p__Proteobacteria|c__Alphaproteobacteria|o__Rhodobacterales|f__Rhodobacteraceae|g__Paracoccus	0	0	0	0.000156986	0	0	0	0	0	0	0	0	0	0	0	0	0	0	0	0	0	0	0	0
k__Bacteria|p__Firmicutes|c__Clostridia|o__Oscillospirales|f__Oscillospiraceae|g__|s__	0	0	0	0	8.56287e-05	2.85429e-05	0	0	0	0	0	0	0	0	0	0	0	0	0	0	5.70858e-05	0	0	0
k__Bacteria|p__Firmicutes|c__Clostridia|o__Oscillospirales|f__Ruminococcaceae|g__Faecalibacterium	0	0	0	0	0	0.000171257	0	0	0	0	0	0	0	0	0	0	0	0	0	0	0	0	0	0
k__Bacteria|p__Proteobacteria|c__Alphaproteobacteria|o__Rhodobacterales|f__Rhodobacteraceae|g__Paracoccus	0	0	0	0	0	0	0	0	0.000128443	0	0	0	2.85429e-05	0	0	0	0	0	0	0	0	0	0	0
k__Bacteria|p__Firmicutes|c__Bacilli|o__Lactobacillales|f__Enterococcaceae|g__Enterococcus	0	0	0	0	0	0	0	0	0	0	0	0	0	0	0	0.000156986	0	0	0	0	0	0	0	0
k__Bacteria|p__Proteobacteria|c__Gammaproteobacteria|o__Pseudomonadales|f__Moraxellaceae|g__Acinetobacter	0	0	0	0	0	0	0	0	0	0	0	0	0	0	0	0	0	0	0	0	0.000171257	0	0	0
k__Bacteria|p__Bacteroidota|c__Bacteroidia|o__Sphingobacteriales|f__Sphingobacteriaceae|g__Sphingobacterium	0	0	0	0	0	0	0	0	0	0.000156986	0	0	0	0	0	0	0	0	0	0	0	0	0	0
k__Bacteria|p__Actinobacteriota|c__Actinobacteria|o__Micrococcales|f__Dermabacteraceae|g__Brachybacterium	0	0	0	0	0	0	0	0	0	0	0	0	0	0	0	0	0	0	0	0	0	0.000171257	0	0
k__Bacteria|p__Actinobacteriota|c__Actinobacteria|o__Micrococcales|f__Microbacteriaceae	0	0	0	0	0	0	0	0	0	0	0.000156986	0	0	0	0	0	0	0	0	0	0	0	0	0
k__Bacteria|p__Firmicutes|c__Bacilli|o__Bacillales|f__Bacillaceae|g__Bacillus	0	0.000171257	0	0	0	0	0	0	0	0	0	0	0	0	0	0	0	0	0	0	0	0	0	0
Unassigned	0	0	0	0	0	0	0.000114172	0	0	4.28143e-05	0	0	0	0	0	0	0	0	0	0	0	0	0	0
k__Bacteria|p__Firmicutes|c__Clostridia|o__Lachnospirales|f__Lachnospiraceae	0	0	0	0	0	0.000156986	0	0	0	0	0	0	0	0	0	0	0	0	0	0	0	0	0	0
k__Bacteria|p__Proteobacteria|c__Gammaproteobacteria|o__Pseudomonadales|f__Pseudomonadaceae|g__Pseudomonas	0	0	0.000156986	0	0	0	0	0	0	0	0	0	0	0	0	0	0	0	0	0	0	0	0	0
k__Bacteria|p__Proteobacteria|c__Alphaproteobacteria|o__Rickettsiales|f__Mitochondria	0	0	0	0	0	0	4.28143e-05	0	8.56287e-05	0	0	0	0	1.42714e-05	2.85429e-05	0	0	0	0	0	0	0	0	0
k__Bacteria|p__Actinobacteriota|c__Actinobacteria|o__Corynebacteriales|f__Corynebacteriaceae|g__Corynebacterium	0	0	0	0	0	0	0	0	0	0	0	0	0	0	0	0	0	0	0	0	0.000171257	0	0	0
k__Bacteria|p__Acidobacteriota|c__Acidobacteriae|o__Solibacterales|f__Solibacteraceae|g__Candidatus_Solibacter|s__	0	0	0	0	0	0	0	0	0	0	0	0	0.000185529	0	0	0	0	0	0	0	0	0	0	0
k__Bacteria|p__Proteobacteria|c__Gammaproteobacteria|o__Pseudomonadales|f__Moraxellaceae|g__Enhydrobacter	0	0	0	0	0	0	0	7.13572e-05	0	0	0	0	0	0	0	0	0	0	0	9.99001e-05	0	0	0	0
k__Bacteria|p__Proteobacteria|c__Gammaproteobacteria|o__Burkholderiales|f__Oxalobacteraceae	0	0	0	0	0	0	0	0.000156986	0	0	0	0	0	0	0	0	0	0	0	0	0	0	0	0
k__Bacteria	0	0	8.56287e-05	7.13572e-05	0	0	0	0	0	0	0	0	0	0	0	0	0	0	0	0	0	0	0	0
k__Bacteria|p__Actinobacteriota|c__Actinobacteria|o__Micrococcales|f__Microbacteriaceae|g__Leucobacter	0	0	0	0	0.000142714	0	0	0	0	0	0	0	0	0	0	0	0	0	0	0	0	0	0	0
k__Bacteria|p__Proteobacteria|c__Gammaproteobacteria|o__Pseudomonadales|f__Moraxellaceae|g__Acinetobacter	0	0	0.000156986	0	0	0	0	0	0	0	0	0	0	0	0	0	0	0	0	0	0	0	0	0
k__Bacteria|p__Firmicutes|c__Bacilli|o__Lactobacillales|f__Aerococcaceae|g__Abiotrophia|s__	0	0	0.000171257	0	0	0	0	0	0	0	0	0	0	0	0	0	0	0	0	0	0	0	0	0
k__Bacteria|p__Actinobacteriota|c__Actinobacteria|o__Micrococcales|f__Micrococcaceae|g__Glutamicibacter	0	0	0.000156986	0	0	0	0	0	0	0	0	0	0	0	0	0	0	0	0	0	0	0	0	0
k__Bacteria|p__Actinobacteriota|c__Actinobacteria|o__Micrococcales|f__Microbacteriaceae|g__Microbacterium	0	0	0	0	0	0	0	0	0	0	0	0	0	0	0	0	0	0	0	0	0	0.000156986	0	0
k__Bacteria|p__Bacteroidota|c__Bacteroidia|o__Flavobacteriales|f__Flavobacteriaceae|g__Capnocytophaga|s__Capnocytophaga_sp_ChDC_OS43	0	0	0	0	0	0	0	0	0	0	0	0	0	0	0.0002997	0	0	0	0	0	0	0	0	0
k__Bacteria|p__Firmicutes|c__Bacilli|o__Exiguobacterales|f__Exiguobacteraceae|g__Exiguobacterium	0	0	0	0	0	0	0	0	0	0	0	0	0	0	0	0	0.000156986	0	0	0	0	0	0	0
k__Bacteria|p__Firmicutes|c__Bacilli|o__Lactobacillales|f__Streptococcaceae|g__Streptococcus	0	0	0	0	0	9.99001e-05	0	0	0	0	0	0	4.28143e-05	0	0	0	0	0	0	0	0	0	0	0
k__Bacteria	0	0	0	0	0	0.000142714	0	0	0	0	0	0	0	0	0	0	0	0	0	0	0	0	0	0
k__Bacteria	0	0	0	0	0.000128443	0	0	0	0	0	0	0	0	0	0	0	0	0	0	0	0	0	0	0
Unassigned	0	0	0	0	0.000142714	0	0	0	0	0	0	0	0	0	0	0	0	0	0	0	0	0	0	0
k__Bacteria|p__Firmicutes|c__Bacilli|o__Lactobacillales|f__Lactobacillaceae|g__Weissella	0	0	0.000156986	0	0	0	0	0	0	0	0	0	0	0	0	0	0	0	0	0	0	0	0	0
k__Bacteria|p__Actinobacteriota|c__Actinobacteria|o__Corynebacteriales|f__Nocardiaceae|g__Gordonia|s__Gordonia_sputi	0	0	0.000142714	0	0	0	0	0	0	0	0	0	0	0	0	0	0	0	0	0	0	0	0	0
k__Bacteria|p__Bacteroidota|c__Bacteroidia|o__Bacteroidales|f__Prevotellaceae|g__Prevotella|s__Prevotella_sp_oral_clone_DA058	0	0	0	0	0	0	0	0	0	0	0	0	0	0	0.0002997	0	0	0	0	0	0	0	0	0
k__Bacteria|p__Bacteroidota|c__Bacteroidia|o__Sphingobacteriales|f__Sphingobacteriaceae|g__Sphingobacterium	0	0	0	0	0	0	0	0	0	0	0	0.000156986	0	0	0	0	0	0	0	0	0	0	0	0
k__Bacteria|p__Acidobacteriota|c__Acidobacteriae|o__Acidobacteriales|f__|g__|s__	0	0	0	0	0	0	0	0	0	0	0	0	0.000142714	0	0	0	0	0	0	0	0	0	0	0
k__Bacteria|p__Firmicutes|c__Bacilli|o__Lactobacillales|f__Streptococcaceae|g__Floricoccus|s__Floricoccus_penangensis	0	0	0	0	0	0	0	0	0	0	0	0	7.13572e-05	0	9.99001e-05	0	0	0	2.85429e-05	0	0	0	0	0
k__Bacteria|p__Firmicutes|c__Bacilli|o__Lactobacillales|f__Lactobacillaceae|g__Lactiplantibacillus	0	0	0	0	0	0.000128443	0	0	0	0	0	0	0	0	0	0	0	0	0	0	0	0	0	0
k__Bacteria|p__Firmicutes|c__Bacilli|o__Lactobacillales|f__Vagococcaceae|g__Vagococcus	0	0	0	0	0	0	0	0	0	0	0	0.000142714	0	0	0	0	0	0	0	0	0	0	0	0
k__Bacteria	0	0	0.000142714	0	0	0	0	0	0	0	0	0	0	0	0	0	0	0	0	0	0	0	0	0
k__Bacteria|p__Firmicutes|c__Bacilli|o__Staphylococcales|f__Staphylococcaceae|g__Staphylococcus	0	0	0	0	0	0	0	0.000142714	0	0	0	0	0	0	0	0	0	0	0	0	0	0	0	0
Unassigned	0.0001998	2.85429e-05	0	0	0	0	0	0	0	0	0	0	0	0	0	0	0	0	0	0	0	0	0	0
k__Bacteria|p__Firmicutes|c__Bacilli|o__Lactobacillales|f__Lactobacillaceae|g__Lactobacillus	4.28143e-05	0	0	0	7.13572e-05	0	0	0	0	0	0	1.42714e-05	0	0	0	1.42714e-05	0	0	0	0	0	0	0	0
k__Bacteria|p__Firmicutes|c__Bacilli|o__Bacillales|f__Planococcaceae|g__Kurthia	0.000156986	0	8.56287e-05	0	0	0	0	0	0	0	0	0	0	0	0	0	0	0	0	0	0	0	0	0
k__Bacteria	0	0	0.000142714	0	0	0	0	0	0	0	0	0	0	0	0	0	0	0	0	0	0	0	0	0
k__Bacteria|p__Actinobacteriota|c__Actinobacteria|o__Micrococcales|f__Micrococcaceae|g__Rothia	0	0	0.000142714	0	0	0	0	0	0	0	0	0	0	0	0	0	0	0	0	0	0	0	0	0
k__Bacteria|p__Firmicutes|c__Bacilli|o__Lactobacillales|f__Streptococcaceae|g__Streptococcus	0	0	0.000142714	0	0	0	0	0	0	0	0	0	0	0	0	0	0	0	0	0	0	0	0	0
k__Bacteria	0	0	0	0	0	0	0.000128443	0	0	0	0	0	0	0	0	0	0	0	0	0	0	0	0	0
k__Bacteria|p__Bacteroidota|c__Bacteroidia|o__Flavobacteriales|f__Flavobacteriaceae|g__Myroides|s__Myroides_odoratus	0	0	0	0	0	0	0	0	0	1.42714e-05	0	0	0.000114172	0	0	0	0	0	0	0	0	0	0	0
k__Bacteria|p__Proteobacteria|c__Alphaproteobacteria|o__Sphingomonadales|f__Sphingomonadaceae|g__Sphingobium|s__Sphingobium_xenophagum	0	0	0	0	0	0	0	0	0	0	0	0	0.000142714	0	0	1.42714e-05	0	0	0	0	0	0	0	0
k__Bacteria|p__Actinobacteriota|c__Actinobacteria|o__Corynebacteriales|f__Corynebacteriaceae|g__Corynebacterium	0	0	0	0	0	0	0	0	0	0	0	0	0	0	0	0.000128443	0	0	0	0	0	0	0	0
k__Archaea|p__Aenigmarchaeota|c__|o__|f__|g__|s__	0	0	0	1.42714e-05	0	0.000142714	0	0	0	0	0	0	0	0	0	0	0	0	0	0	0	0	0	0
k__Bacteria	0	0	0	0	0	0	0	0	7.13572e-05	1.42714e-05	0	0	0	0	0	0	0	4.28143e-05	0	0	1.42714e-05	0	0	0
k__Bacteria|p__Actinobacteriota|c__Coriobacteriia|o__Coriobacteriales|f__Atopobiaceae|g__Olsenella	0	0	0	0	0	0	0	0	0	0	0	0	0	0	0	0	0	0	0	0	0.000128443	0	0	0
k__Bacteria|p__Bacteroidota|c__Bacteroidia|o__Bacteroidales|f__Rikenellaceae|g__Rikenellaceae_RC9_gut_group|s__	0	0	0	0	0	0	0	0	0	0	0	0	0	0	0.000256886	0	0	0	0	0	0	0	0	0
k__Bacteria|p__Proteobacteria|c__Gammaproteobacteria|o__Burkholderiales|f__Comamonadaceae|g__Lampropedia	0	0	0	0	0	0	0	0	0	5.70858e-05	5.70858e-05	2.85429e-05	0	0	0	0	0	0	0	0	0	0	0	0
Unassigned	0	0	0	0	0	0	0	1.42714e-05	9.99001e-05	0	0	0	0	0	0	0	0	0	0	0	0	0	0	0
k__Bacteria|p__Firmicutes|c__Clostridia|o__Oscillospirales|f__Ruminococcaceae|g__Ruminococcus|s__Ruminococcus_sp_HUN007	0	0	0	0.000142714	0	0	0	0	0	0	0	0	0	0	0	0	0	0	0	0	0	0	0	0
k__Bacteria|p__Proteobacteria|c__Gammaproteobacteria|o__Pseudomonadales|f__Pseudomonadaceae|g__Pseudomonas	0	0	0.000128443	0	0	0	0	0	0	0	0	0	0	0	0	0	0	0	0	0	0	0	0	0
k__Bacteria|p__Proteobacteria|c__Gammaproteobacteria|o__Pseudomonadales|f__Moraxellaceae|g__Acinetobacter	0	0	0.000128443	0	0	0	0	0	0	0	0	0	0	0	0	0	0	0	0	0	0	0	0	0
Unassigned	8.56287e-05	7.13572e-05	0	0	0	0	0	0	0	0	0	0	0	0	0	0	0	0	5.70858e-05	0	0	0	0	0
k__Bacteria	0	0	0	2.85429e-05	0	0	0	0	0	0	0	0	0	0	0.000171257	0	0	0	0	0	0	0	0	0
k__Bacteria|p__Actinobacteriota|c__Actinobacteria|o__Micrococcales|f__Micrococcaceae	0	0	0	0	0	0	0	0	0	0	0	0.000128443	0	0	0	0	0	0	0	0	0	0	0	0
k__Bacteria|p__Actinobacteriota|c__Acidimicrobiia|o__Actinomarinales|f__|g__|s__	0	0	0	0	0	0	0	0	0	0	0	0	0	0	0	0	0	0	0	0.000128443	0	0	0	0
k__Bacteria|p__Proteobacteria|c__Alphaproteobacteria|o__Rhodobacterales|f__Rhodobacteraceae|g__Paracoccus	0	0	0	0	0	0	0	0	0	0	0	0	0.000114172	0	0	0	0	0	0	0	0	0	0	0
k__Bacteria|p__Proteobacteria|c__Gammaproteobacteria|o__Enterobacterales|f__Pasteurellaceae|g__Haemophilus|s__Haemophilus_parainfluenzae	0	0	0	0	0	0	0	0	0	0	0	0	0	0	0.000242615	0	0	0	0	0	0	0	0	0
k__Bacteria|p__Cyanobacteria|c__Vampirivibrionia|o__Obscuribacterales|f__Obscuribacteraceae|g__|s__	0	0	0	0	0	0	0	0	0	0	0	0	0	0	0	7.13572e-05	0	0	0	0	0	0	4.28143e-05	0
k__Bacteria|p__Cyanobacteria|c__Cyanobacteriia|o__Chloroplast|f__unidentified_Chloroplast|g__unidentified_Chloroplast	0	0	0	0	0	0	0	0	0	0	0	0	0	0	0	0	0	0	0	0	0.000128443	0	0	0
k__Bacteria|p__Actinobacteriota|c__Actinobacteria|o__Bifidobacteriales|f__Bifidobacteriaceae|g__Bifidobacterium|s__Bifidobacterium_adolescentis	0	0	0	0	0	0	0	0	0	0	0	0	0	0	0	0	0	0	0	0	0.000128443	0	0	0
k__Bacteria|p__Bacteroidota|c__Bacteroidia|o__Bacteroidales|f__Prevotellaceae|g__Prevotellaceae_UCG-004|s__	0	0	0	0	0	0	0	0	0	0	0	0	0	0	0.000228343	0	0	0	0	0	0	0	0	0
k__Bacteria|p__Firmicutes|c__Bacilli|o__Lactobacillales|f__Enterococcaceae|g__Enterococcus	0	0	0	0	0	0	0	0	0	0	0	0	0	0	0	0	0	0	0	0	0	0	0	0.000128443
k__Bacteria|p__Firmicutes|c__Bacilli|o__Lactobacillales|f__Lactobacillaceae|g__Weissella|s__Weissella_viridescens	0	0	0	0	0	0	0	0	0	0	0	0	0	0	0	0.000114172	0	0	0	0	0	0	0	0
k__Bacteria|p__Firmicutes|c__Bacilli|o__Lactobacillales|f__Streptococcaceae|g__Streptococcus	0	0	0	0	0	0	0	0	0	0	0	0	0	0	0.000242615	0	0	0	0	0	0	0	0	0
k__Bacteria|p__Deinococcota|c__Deinococci|o__Thermales|f__Thermaceae|g__Meiothermus	0	0	0	0	0	0	0	0.000128443	0	0	0	0	0	0	0	0	0	0	0	0	0	0	0	0
k__Bacteria|p__Proteobacteria|c__Alphaproteobacteria|o__Rhizobiales|f__Rhizobiaceae|g__Allorhizobium-Neorhizobium-Pararhizobium-Rhizobium	0	0	0	0	0	0	0	0	0	0	0	0	0	0	0.000242615	0	0	0	0	0	0	0	0	0
k__Bacteria|p__Bacteroidota|c__Bacteroidia|o__Sphingobacteriales|f__Sphingobacteriaceae	0	0	0	0	0	0	0	0	0.000114172	0	0	0	0	0	0	0	0	0	0	0	0	0	0	0
k__Bacteria|p__Firmicutes|c__Bacilli|o__Lactobacillales|f__Lactobacillaceae|g__Lacticaseibacillus	0	0	0	0	0	0	0	0	0.000128443	0	0	0	0	0	0	0	0	0	0	0	0	0	0	0
k__Bacteria|p__Actinobacteriota|c__Actinobacteria|o__Micrococcales|f__Microbacteriaceae|g__Leucobacter	0	0	0	0	0	0	0	0	0	0	0	0	0	0	0	0	0	0	0	0.000114172	0	0	0	0
k__Bacteria|p__Proteobacteria|c__Gammaproteobacteria|o__Burkholderiales|f__Comamonadaceae|g__Aquabacterium	0	0	0	0	0.000114172	0	0	0	0	0	0	0	0	0	0	0	0	0	0	0	0	0	0	0
k__Bacteria|p__Firmicutes|c__Bacilli|o__Lactobacillales|f__Lactobacillaceae|g__Weissella|s__Weissella_viridescens	0	0	0	0	0	0	0	0	0	0	0	0	0	0	0	0	0	0	0	0	0	0	0	0.000114172
k__Bacteria|p__Proteobacteria|c__Gammaproteobacteria|o__Burkholderiales|f__Comamonadaceae|g__Delftia	0	0	0	0	0	0	0	0	0	0	0	0	0	0	0	0	0.000114172	0	0	0	0	0	0	0
k__Bacteria|p__Proteobacteria|c__Gammaproteobacteria|o__Burkholderiales|f__Comamonadaceae|g__Aquabacterium	0	0	0	0	0	0	0	0	0	0	0	0.000114172	0	0	0	0	0	0	0	0	0	0	0	0
k__Bacteria|p__Actinobacteriota|c__Actinobacteria|o__Micrococcales|f__Dermabacteraceae|g__Brachybacterium	0	0	0	0	0	0	0.000128443	0	0	0	0	0	0	0	0	0	0	0	0	0	0	0	0	0
k__Bacteria	0	0	0	0	7.13572e-05	0	0	0	4.28143e-05	0	0	0	0	0	0	0	0	0	0	0	0	0	0	0
k__Bacteria|p__Actinobacteriota|c__Actinobacteria|o__Corynebacteriales|f__Corynebacteriaceae|g__Corynebacterium|s__Corynebacterium_stationis	0	0	0	9.99001e-05	0	0	0	0	0	0	0	0	0	0	0	0	0	0	0	0	0	0	0	0
k__Bacteria|p__Cyanobacteria|c__Cyanobacteriia|o__Chloroplast|f__unidentified_Chloroplast|g__unidentified_Chloroplast	0	0	0	1.42714e-05	0	0	0	0	0	0	0	0	0	0	0	0	0	0	0	0	8.56287e-05	0	0	0
k__Bacteria|p__Firmicutes|c__Bacilli|o__Bacillales|f__Planococcaceae|g__Sporosarcina	0	0	0	0.000114172	0	0	0	0	0	0	0	0	0	0	0	0	0	0	0	0	0	0	0	0
k__Bacteria|p__Proteobacteria|c__Gammaproteobacteria|o__Burkholderiales|f__Oxalobacteraceae|g__Massilia	0	0	0.000114172	0	0	0	0	0	0	0	0	0	0	0	0	0	0	0	0	0	0	0	0	0
Unassigned	0	0	8.56287e-05	0	0	0	1.42714e-05	0	0	0	0	0	0	0	0	0	0	0	0	0	0	0	0	0
k__Bacteria|p__Proteobacteria|c__Alphaproteobacteria	0	0	0.000114172	0	0	0	0	0	0	0	0	0	0	0	0	0	0	0	0	0	0	0	0	0
k__Bacteria|p__Firmicutes|c__Bacilli|o__Bacillales|f__Bacillaceae|g__Bacillus	0	0	0.000114172	0	0	0	0	0	0	0	0	0	0	0	0	0	0	0	0	0	0	0	0	0
k__Bacteria|p__Fusobacteriota|c__Fusobacteriia|o__Fusobacteriales|f__Leptotrichiaceae|g__Leptotrichia|s__Leptotrichia_hongkongensis	0	0	0.000114172	0	0	0	0	0	0	0	0	0	0	0	0	0	0	0	0	0	0	0	0	0
k__Bacteria	0	0	0	0	0	0	0	9.99001e-05	0	0	0	0	0	0	0	0	0	0	0	0	0	0	0	0
k__Bacteria|p__Firmicutes|c__Clostridia|o__Oscillospirales|f__Oscillospiraceae|g__UCG-005|s__	0	0	0	0	0	0	0	0	0	0	0	0	0	0	0	0	0	0	0	0	9.99001e-05	0	0	0
k__Bacteria|p__Bacteroidota|c__Bacteroidia|o__Bacteroidales|f__Rikenellaceae|g__Rikenellaceae_RC9_gut_group|s__	0	0	0	0	0	0	0	0	0	0	0	0	0	0	0	0	0	0	0	0	9.99001e-05	0	0	0
k__Bacteria|p__Firmicutes|c__Bacilli|o__Exiguobacterales|f__Exiguobacteraceae|g__Exiguobacterium	0	0	0	0	0	0	0	0	0	0	0.000114172	0	0	0	0	0	0	0	0	0	0	0	0	0
k__Bacteria|p__Bacteroidota|c__Bacteroidia|o__Sphingobacteriales|f__Sphingobacteriaceae|g__Sphingobacterium|s__Sphingobacterium_tabacisoli	0	0	0	0	0	0	0	0	0	8.56287e-05	1.42714e-05	0	0	0	0	0	0	0	0	0	0	0	0	0
k__Bacteria|p__Proteobacteria|c__Alphaproteobacteria|o__Rhodobacterales|f__Rhodobacteraceae|g__Paracoccus	0	0	9.99001e-05	0	0	0	0	0	0	0	0	0	0	0	0	0	0	0	0	0	0	0	0	0
Unassigned	0	0	0	0	0	0	9.99001e-05	0	0	0	0	0	0	0	0	0	0	0	0	0	0	0	0	0
k__Bacteria|p__Myxococcota|c__Polyangia|o__Haliangiales|f__Haliangiaceae|g__Haliangium	0	0	0	9.99001e-05	0	0	0	0	0	0	0	0	0	0	0	0	0	0	0	0	0	0	0	0
k__Bacteria|p__Proteobacteria|c__Alphaproteobacteria|o__Sphingomonadales|f__Sphingomonadaceae|g__Sphingomonas	0	0	0.000114172	0	0	0	0	0	0	0	0	0	0	0	0	0	0	0	0	0	0	0	0	0
k__Bacteria|p__Bacteroidota|c__Bacteroidia|o__Flavobacteriales|f__Weeksellaceae|g__Chryseobacterium	0	0	0.000114172	0	0	0	0	0	0	0	0	0	0	0	0	0	0	0	0	0	0	0	0	0
k__Bacteria|p__Firmicutes|c__Bacilli|o__Staphylococcales|f__Staphylococcaceae|g__Staphylococcus	0	0	0	0	0	0	9.99001e-05	0	0	0	0	0	0	0	0	0	0	0	0	0	0	0	0	0
k__Bacteria|p__Firmicutes|c__Bacilli|o__Lactobacillales|f__Enterococcaceae|g__Enterococcus	0	0	0	0	0	0	0	0	0	0	0	0	0	0	0	0	0	0	0	0	0	0	0	0.000114172
k__Bacteria|p__Firmicutes|c__Bacilli|o__Lactobacillales|f__Lactobacillaceae|g__Weissella|s__Weissella_viridescens	0	0	0	0	0	0	0	0	0	0	0	0	0	0	0	0	0	0	0	0	0	0	0	9.99001e-05
k__Bacteria|p__Actinobacteriota|c__Actinobacteria|o__Micrococcales|f__Dermabacteraceae|g__Brachybacterium	0	0	0	0	0	0	0	0	0	0	0	0	0	0	0	0	0	0	0	0	0	9.99001e-05	0	0
k__Bacteria|p__Bacteroidota|c__Bacteroidia|o__Bacteroidales|f__Porphyromonadaceae|g__Porphyromonas|s__Porphyromonas_pogonae	0	0	0	0	0	0	0	0	0	0	0	0	0	0	0	8.56287e-05	0	0	0	0	0	0	0	0
k__Bacteria|p__Actinobacteriota|c__Actinobacteria|o__Micrococcales|f__Brevibacteriaceae|g__Brevibacterium	0	0	0	0	0	0	0	0	0	0	0	0	0	0	0	9.99001e-05	0	0	0	0	0	0	0	0
k__Bacteria|p__Bacteroidota|c__Bacteroidia|o__Bacteroidales|f__Rikenellaceae|g__Rikenellaceae_RC9_gut_group	0	0	0	0	0	0	0	0	0	0	0	0	0	0	0.000214072	0	0	0	0	0	0	0	0	0
k__Bacteria|p__Cyanobacteria|c__Cyanobacteriia|o__Chloroplast|f__unidentified_Chloroplast|g__unidentified_Chloroplast	0	0	0	0	0	0	0	0	0	0	0	0	0	0	0.0001998	0	0	0	0	0	0	0	0	0
k__Bacteria|p__Proteobacteria|c__Gammaproteobacteria|o__Enterobacterales|f__Enterobacteriaceae|g__Escherichia-Shigella	0	0	0	0	0	0	0	1.42714e-05	0	0	0	0	0	2.85429e-05	0	0	0	0	4.28143e-05	0	0	0	0	1.42714e-05
k__Bacteria	0	0	0	0	0	0	5.70858e-05	0	0	7.13572e-05	0	0	0	0	0	0	0	0	0	0	0	0	0	0
k__Bacteria|p__Actinobacteriota|c__Actinobacteria|o__Micrococcales|f__Dermabacteraceae|g__Brachybacterium	0.0001998	0	0	0	0	0	0	0	0	0	0	0	0	0	0	0	0	0	0	0	0	0	0	0
Unassigned	0	0	0	0	0	0	0.000114172	0	0	0	0	0	0	0	0	0	0	0	0	0	0	0	0	0
k__Bacteria|p__Chloroflexi|c__Anaerolineae|o__Anaerolineales|f__Anaerolineaceae|g__UTCFX1|s__	0	0	0	0	0	8.56287e-05	0	0	0	0	0	0	0	0	0	0	0	0	0	0	0	0	0	0
k__Bacteria	0	0	0	0	2.85429e-05	0	5.70858e-05	0	0	0	0	0	0	0	0	0	0	0	0	0	0	0	0	0
k__Bacteria|p__Firmicutes|c__Clostridia|o__Lachnospirales|f__Lachnospiraceae|g__Blautia|s__Blautia_obeum	0	0	0	0	0.000114172	0	0	0	0	0	0	0	0	0	0	0	0	0	0	0	0	0	0	0
k__Bacteria|p__Proteobacteria|c__Gammaproteobacteria|o__Pseudomonadales|f__Moraxellaceae|g__Acinetobacter	0	0	0.000114172	0	0	0	0	0	0	0	0	0	0	0	0	0	0	0	0	0	0	0	0	0
k__Bacteria|p__Actinobacteriota|c__Actinobacteria|o__Actinomycetales|f__Actinomycetaceae|g__Actinomyces	0	0	9.99001e-05	0	0	0	0	0	0	0	0	0	0	0	0	0	0	0	0	0	0	0	0	0
k__Bacteria|p__Bacteroidota|c__Bacteroidia|o__Bacteroidales|f__Bacteroidaceae|g__Bacteroides|s__Bacteroides_salanitronis	0	0	9.99001e-05	0	0	0	0	0	0	0	0	0	0	0	0	0	0	0	0	0	0	0	0	0
k__Bacteria|p__Proteobacteria|c__Alphaproteobacteria|o__Acetobacterales|f__Acetobacteraceae	0	0	0	0	0	0	8.56287e-05	0	0	0	0	0	0	0	0	0	0	0	0	0	0	0	0	0
k__Bacteria|p__Proteobacteria|c__Gammaproteobacteria|o__Burkholderiales|f__Comamonadaceae|g__Hydrogenophaga	0	0	0	0	0	0	0	0	0	0	0	0	0	0	0	0	0	0	0	8.56287e-05	0	0	0	0
k__Bacteria|p__Proteobacteria|c__Gammaproteobacteria|o__Pseudomonadales|f__Moraxellaceae|g__Acinetobacter	0	0	0	0	0	0	0	0	0	0	0	0	0	4.28143e-05	0	0	0	0.000171257	0	0	0	0	0	0
k__Bacteria|p__Firmicutes|c__Bacilli|o__Bacillales|f__Bacillaceae|g__Bacillus	0	0	0	0	0	0	0	0	0	0	0	0	0	0	0	0	0	0.000214072	0	0	0	0	0	0
k__Bacteria|p__Proteobacteria|c__Alphaproteobacteria|o__Sphingomonadales|f__Sphingomonadaceae|g__Sphingomonas	0	0	0	0	0	0	0	0	0	0	0	0	0	0	0	0	0	0	8.56287e-05	0	0	0	0	0
k__Bacteria|p__Bacteroidota|c__Bacteroidia|o__Bacteroidales|f__Rikenellaceae|g__Alistipes|s__	0	0	0	0	0	0	0	0	0	0	0	0	0	0	0	0	0	0	0	0	8.56287e-05	0	0	0
k__Bacteria|p__Actinobacteriota|c__Actinobacteria|o__Micrococcales|f__Dermabacteraceae|g__Brachybacterium	0	0	0	0	0	0	0	0	0	0	0	0	0.000114172	0	0	0	0	0	0	0	0	0	0	0
k__Bacteria|p__Actinobacteriota|c__Actinobacteria|o__Micrococcales|f__Brevibacteriaceae|g__Brevibacterium	0	0	0	0	0	0	0	0	0	0	0	0	9.99001e-05	0	0	0	0	0	0	0	0	0	0	0
k__Bacteria|p__Bacteroidota|c__Bacteroidia|o__Bacteroidales|f__Paludibacteraceae|g__|s__	0	0	0	0	0	0	0	0	0	0	0	0	0	0	0.000185529	0	0	0	0	0	0	0	0	0
k__Bacteria|p__Firmicutes|c__Bacilli|o__Lactobacillales|f__Lactobacillaceae|g__Weissella|s__Weissella_viridescens	0	0	0	0	0	0	0	0	0	0	0	0	0	0	0	0	0.000142714	0	0	0	0	0	0	0
k__Bacteria|p__Bacteroidota|c__Bacteroidia|o__Flavobacteriales|f__Flavobacteriaceae|g__Myroides	0	0	0	0	0	0	0	0	0	0	0	9.99001e-05	0	0	0	0	0	0	0	0	0	0	0	0
k__Bacteria|p__Firmicutes|c__Clostridia|o__Lachnospirales|f__Lachnospiraceae	0	0	0	0	0	0	9.99001e-05	0	0	0	0	0	0	0	0	0	0	0	0	0	0	0	0	0
k__Bacteria|p__Firmicutes|c__Bacilli|o__Lactobacillales|f__Lactobacillaceae|g__Lactiplantibacillus	0	0	0	0	0	8.56287e-05	0	0	0	0	0	0	0	0	0	0	0	0	0	0	0	0	0	0
k__Bacteria|p__Proteobacteria|c__Alphaproteobacteria|o__Rickettsiales|f__Mitochondria|g__|s__	0	0	0	0	0	8.56287e-05	0	0	0	0	0	0	0	0	0	0	0	0	0	0	0	0	0	0
k__Bacteria	0	0	0	0	0	9.99001e-05	0	0	0	0	0	0	0	0	0	0	0	0	0	0	0	0	0	0
k__Bacteria	0	0	0	0	8.56287e-05	0	0	0	0	0	0	0	0	0	0	0	0	0	0	0	0	0	0	0
k__Bacteria|p__Firmicutes|c__Bacilli|o__Staphylococcales|f__Staphylococcaceae|g__Staphylococcus	0	0	0.000114172	0	0	0	0	0	0	0	0	0	0	0	0	0	0	0	0	0	0	0	0	0
k__Bacteria|p__Acidobacteriota|c__Vicinamibacteria|o__Vicinamibacterales|f__|g__|s__	0	0	0.000114172	0	0	0	0	0	0	0	0	0	0	0	0	0	0	0	0	0	0	0	0	0
k__Bacteria|p__Verrucomicrobiota|c__Verrucomicrobiae|o__Verrucomicrobiales|f__Akkermansiaceae|g__Akkermansia|s__	0.000171257	0	0	0	0	0	0	0	0	0	0	0	0	0	0	0	0	0	0	0	0	0	0	0
k__Bacteria|p__Proteobacteria|c__Alphaproteobacteria|o__Rhodobacterales|f__Rhodobacteraceae|g__Paracoccus	0	0	0	0	0	8.56287e-05	0	0	0	0	0	0	0	0	0	0	0	0	0	0	0	0	0	0
k__Bacteria|p__Proteobacteria|c__Gammaproteobacteria|o__Enterobacterales|f__Pasteurellaceae|g__Haemophilus	0	0	0	0	0	0	0	0	0	0	0	0	0	0	0.000171257	0	0	0	0	0	0	0	0	0
k__Bacteria|p__Proteobacteria|c__Gammaproteobacteria|o__Pseudomonadales|f__Moraxellaceae|g__Acinetobacter	0	0	0	0	0	0	0	0	0	0	0	0	0	8.56287e-05	0	0	0	0	0	0	0	0	0	0
k__Bacteria|p__Firmicutes|c__Clostridia|o__Lachnospirales|f__Lachnospiraceae	0	0	0	0	0	0	0	0	0	0	0	0	0	0	0.000185529	0	0	0	0	0	0	0	0	0
k__Bacteria|p__Firmicutes|c__Bacilli|o__Lactobacillales|f__Enterococcaceae|g__Enterococcus	0	0	0	0	0	0	0	0	0	0	0	0	8.56287e-05	0	0	0	0	0	0	0	0	0	0	0
k__Bacteria|p__Bacteroidota|c__Bacteroidia|o__Bacteroidales|f__Prevotellaceae|g__Prevotella|s__Prevotella_oris	0	0	0	0	0	0	0	0	0	0	0	0	0	0	0.000185529	0	0	0	0	0	0	0	0	0
k__Bacteria|p__Bacteroidota|c__Bacteroidia|o__Bacteroidales|f__Bacteroidaceae|g__Bacteroides	0	0	0	0	0	0	0	0	0	0	0	0	0	0	0.000171257	0	0	0	0	0	0	0	0	0
k__Bacteria|p__Bacteroidota|c__Bacteroidia|o__Flavobacteriales|f__Weeksellaceae|g__Chryseobacterium	0	0	0	0	0	0	0	0	0	0	0	0	0	0	0	0	0	0	0	0	0	0	8.56287e-05	0
k__Bacteria|p__Firmicutes|c__Bacilli|o__Staphylococcales|f__Staphylococcaceae|g__Staphylococcus	0	0	0	0	0	0	0	0	0	0	0	0	0	0	0	0	0	0	0	0	0	0	0	8.56287e-05
Unassigned	0	0	0	0	0	0	0	0	0	0	0	0	0	8.56287e-05	0	0	0	0	0	0	0	0	0	0
k__Bacteria|p__Proteobacteria|c__Gammaproteobacteria|o__Burkholderiales|f__Comamonadaceae	0	0	0	0	0	0	8.56287e-05	0	0	0	0	0	0	0	0	0	0	0	0	0	0	0	0	0
k__Bacteria|p__Proteobacteria|c__Alphaproteobacteria|o__Rickettsiales|f__Mitochondria|g__unidentified_Mitochondria	0	0	0	0	0	0	0	0	0	0	0	0	0	4.28143e-05	0	0	0	0	0	4.28143e-05	0	0	0	0
Unassigned	0	0	0	0	0	0	0	0	7.13572e-05	0	0	0	0	0	0	0	0	0	0	0	0	0	0	0
k__Bacteria|p__Proteobacteria|c__Gammaproteobacteria|o__Burkholderiales|f__Nitrosomonadaceae|g__DSSD61|s__	0	0	0	0	0	0	8.56287e-05	0	0	0	0	0	0	0	0	0	0	0	0	0	0	0	0	0
k__Bacteria|p__Proteobacteria|c__Alphaproteobacteria|o__Rickettsiales|f__Mitochondria|g__|s__	0	0	0	0	0	7.13572e-05	0	0	0	0	0	0	0	0	0	0	0	0	0	0	0	0	0	0
k__Bacteria	0	0	0	0	4.28143e-05	0	0	0	0	0	0	0	0	0	0	0	0	9.99001e-05	0	0	0	0	0	0
k__Bacteria|p__Actinobacteriota|c__Thermoleophilia|o__Solirubrobacterales|f__Solirubrobacteraceae|g__Solirubrobacter|s__	0	0	8.56287e-05	0	0	0	0	0	0	0	0	0	0	0	0	0	0	0	0	0	0	0	0	0
k__Bacteria	0	1.42714e-05	0	0	0	5.70858e-05	0	0	0	0	0	0	0	0	4.28143e-05	0	0	0	0	0	0	0	0	0
k__Bacteria|p__Proteobacteria|c__Gammaproteobacteria|o__Enterobacterales|f__Alteromonadaceae|g__Rheinheimera	0	0	0	0	0	0	0	0	0	0	0	0	0	0	0	0	0	0	0	9.99001e-05	0	0	0	0
k__Bacteria|p__Proteobacteria|c__Alphaproteobacteria|o__Rhizobiales|f__Beijerinckiaceae|g__Methylobacterium-Methylorubrum	0	0	0	0	0	0	0	0	0	0	0	0	0	0	0	0	0	0	0	0	7.13572e-05	0	0	0
k__Bacteria|p__Proteobacteria|c__Gammaproteobacteria|o__Enterobacterales|f__Vibrionaceae|g__Salinivibrio	0	0	0	0	0	0	0	0	0	0	0	0	0	0	0.000156986	0	0	0	0	0	0	0	0	0
k__Bacteria|p__Firmicutes|c__Clostridia|o__Lachnospirales|f__Lachnospiraceae|g__Blautia	0	0	0	0	0	0	0	0	0	0	0	0	0	0	0.000156986	0	0	0	0	0	0	0	0	0
k__Bacteria|p__Bacteroidota|c__Bacteroidia|o__Bacteroidales|f__Bacteroidaceae|g__Bacteroides	0	0	0	0	0	0	0	0	0	0	0	0	0	0	0	7.13572e-05	0	0	0	0	0	0	0	0
k__Bacteria|p__Firmicutes|c__Clostridia|o__Lachnospirales|f__Lachnospiraceae	0	0	0	0	0	0	0	0	0	0	0	0	0	0	0	0	0	0	0	0	7.13572e-05	0	0	0
k__Bacteria|p__Firmicutes|c__Bacilli|o__Lactobacillales|f__Lactobacillaceae|g__Weissella|s__Weissella_viridescens	0	0	0	0	0	0	0	0	0	0	0	0	0	0	0	0	0	0	0	0	0	0	0	8.56287e-05
k__Bacteria|p__Firmicutes|c__Clostridia|o__Christensenellales|f__Christensenellaceae|g__Christensenellaceae_R-7_group	0	0	0	0	0	0	0	0	0	0	0	0	0	0	0	0	0	0	0	0	7.13572e-05	0	0	0
k__Bacteria|p__Actinobacteriota|c__MB-A2-108|o__|f__|g__|s__	0	0	0	0	0	0	0	0	0	0	0	0	0	0	0	0	0	0	0	0	8.56287e-05	0	0	0
k__Bacteria|p__Proteobacteria|c__Alphaproteobacteria|o__Rickettsiales|f__Mitochondria|g__unidentified_Mitochondria	0	0	0	0	0	0	0	0	0	0	0	0	0	0	0	0	0	0	0	0	8.56287e-05	0	0	0
k__Bacteria|p__Firmicutes|c__Bacilli|o__Lactobacillales|f__Lactobacillaceae|g__Lactobacillus|s__Lactobacillus_iners	0	0	0	0	0	0	0	0	0	0	0	0	7.13572e-05	0	0	0	0	0	0	0	0	0	0	0
k__Bacteria|p__Acidobacteriota|c__Vicinamibacteria|o__Vicinamibacterales|f__|g__|s__	0	0	0	0	0	0	0	0	0	0	0	0	8.56287e-05	0	0	0	0	0	0	0	0	0	0	0
k__Bacteria|p__Proteobacteria|c__Gammaproteobacteria|o__Pseudomonadales|f__Moraxellaceae|g__Acinetobacter	0	0	0	0	0	0	0	0	0	0	0	0	0	7.13572e-05	0	0	0	0	0	0	0	0	0	0
k__Bacteria|p__Actinobacteriota|c__Actinobacteria|o__Micrococcales|f__Microbacteriaceae	0	0	0	0	0	0	7.13572e-05	0	0	0	0	0	0	0	0	0	0	0	0	0	0	0	0	0
k__Bacteria|p__Proteobacteria|c__Alphaproteobacteria|o__Sphingomonadales|f__Sphingomonadaceae	0	0	0	0	0	0	5.70858e-05	0	0	0	0	0	0	0	0	0	0	0	0	2.85429e-05	0	0	0	0
k__Bacteria|p__Firmicutes|c__Bacilli|o__Exiguobacterales|f__Exiguobacteraceae|g__Exiguobacterium	0	0	0	0	0	7.13572e-05	0	0	0	0	0	0	0	0	0	0	0	0	0	0	0	0	0	0
k__Bacteria|p__Proteobacteria|c__Alphaproteobacteria|o__Rhizobiales|f__Rhizobiaceae	0	0	0	7.13572e-05	0	0	0	0	0	0	0	0	0	0	0	0	0	0	0	0	0	0	0	0
Unassigned	0	0	0	5.70858e-05	0	0	2.85429e-05	0	0	0	0	0	0	0	0	0	0	0	0	0	0	0	0	0
k__Bacteria	0	0	0	7.13572e-05	0	0	0	0	0	0	0	0	0	0	0	0	0	0	0	0	0	0	0	0
k__Bacteria|p__Proteobacteria|c__Gammaproteobacteria|o__Pseudomonadales|f__Pseudomonadaceae|g__Pseudomonas	0	0	8.56287e-05	0	0	0	0	0	0	0	0	0	0	0	0	0	0	0	0	0	0	0	0	0
Unassigned	0	0	2.85429e-05	0	0	0	0	0	0	0	0	0	0	0	9.99001e-05	0	0	0	0	0	0	0	0	0
k__Bacteria|p__Firmicutes|c__Clostridia|o__Oscillospirales|f__Ruminococcaceae|g__Faecalibacterium|s__	0	0	9.99001e-05	0	0	0	0	0	0	0	0	0	0	0	0	0	0	0	0	0	0	0	0	0
k__Bacteria|p__Fusobacteriota|c__Fusobacteriia|o__Fusobacteriales|f__Fusobacteriaceae|g__Fusobacterium	0	0	7.13572e-05	0	0	0	0	0	0	0	0	0	0	0	0	0	0	0	0	0	0	0	0	0
k__Bacteria|p__Actinobacteriota|c__Actinobacteria|o__Micrococcales|f__Micrococcaceae|g__Nesterenkonia	0.000156986	0	0	0	0	0	0	0	0	0	0	0	0	0	0	0	0	0	0	0	0	0	0	0
k__Bacteria|p__Firmicutes|c__Clostridia|o__Clostridia_UCG-014|f__|g__|s__	0	0	0	0	0	0	0	0	0	0	0	0	0	0	0.000142714	0	0	0	0	0	0	0	0	0
k__Bacteria|p__Proteobacteria|c__Gammaproteobacteria|o__Pseudomonadales|f__Moraxellaceae|g__Acinetobacter	0	0	0	0	0	0	0	0	0	0	0	0	0	7.13572e-05	0	0	0	0	0	0	0	0	0	0
k__Bacteria|p__Actinobacteriota|c__Actinobacteria|o__Micrococcales|f__Micrococcaceae|g__Rothia|s__Rothia_aeria	0	0	0	0	0	0	0	0	0	0	0	0	0	0	0.000156986	0	0	0	0	0	0	0	0	0
k__Bacteria|p__Firmicutes|c__Bacilli|o__Bacillales|f__Bacillaceae|g__Bacillus|s__Bacillus_graminis	0	0	0	0	0	0	0	0	0	0	0	0	0	0	0.000142714	0	0	0	0	0	0	0	0	0
k__Bacteria|p__Firmicutes|c__Clostridia|o__Oscillospirales|f__Oscillospiraceae|g__UCG-005|s__	0	0	0	0	0	0	0	0	0	0	0	0	0	0	0.000171257	0	0	0	0	0	0	0	0	0
k__Bacteria|p__Firmicutes|c__Clostridia|o__Oscillospirales	0	0	0	0	0	0	0	0	0	0	0	0	0	0	0	0	0	0	0	0	7.13572e-05	0	0	0
k__Bacteria|p__Bacteroidota|c__Bacteroidia|o__Bacteroidales|f__Prevotellaceae	0	0	0	0	0	0	0	0	0	0	0	0	0	0	0.000171257	0	0	0	0	0	0	0	0	0
k__Bacteria|p__Firmicutes|c__Clostridia|o__Oscillospirales|f__Oscillospiraceae|g__unidentified_Oscillospiraceae	0	0	0	0	0	0	0	0	0	0	0	0	0	0	0.000142714	0	0	0	0	0	0	0	0	0
k__Bacteria|p__Firmicutes|c__Clostridia|o__Oscillospirales|f__UCG-010|g__|s__	0	0	0	0	0	0	0	0	0	0	0	0	0	0	0	0	0	0	0	0	7.13572e-05	0	0	0
k__Bacteria|p__Proteobacteria|c__Alphaproteobacteria|o__Sphingomonadales|f__Sphingomonadaceae	0	0	0	0	0	0	0	0	0	0	0	0	7.13572e-05	0	0	0	0	0	0	0	0	0	0	0
k__Bacteria|p__Actinobacteriota|c__Actinobacteria|o__Corynebacteriales|f__Corynebacteriaceae|g__Corynebacterium|s__Corynebacterium_glucuronolyticum	0	0	0	0	0	0	0	0	0	0	0	0	7.13572e-05	0	0	0	0	0	0	0	0	0	0	0
k__Bacteria|p__Proteobacteria|c__Gammaproteobacteria|o__Pseudomonadales|f__Pseudomonadaceae|g__Pseudomonas	0	0	7.13572e-05	0	0	0	0	0	0	0	0	0	0	0	0	0	0	0	0	0	0	0	0	0
k__Bacteria|p__Firmicutes|c__Clostridia|o__Lachnospirales|f__Lachnospiraceae|g__Blautia	0	0	0	0	0	0	0	0	0	0	0	0	0	5.70858e-05	0	0	0	0	0	1.42714e-05	0	0	0	0
k__Bacteria|p__Proteobacteria|c__Gammaproteobacteria|o__Enterobacterales|f__Idiomarinaceae|g__Idiomarina|s__Idiomarina_indica	0	0	0	0	0	0	0	0	0	0	0	0	0	0	0	0	0	0.000171257	0	0	0	0	0	0
k__Bacteria|p__Bacteroidota|c__Bacteroidia|o__Sphingobacteriales|f__Sphingobacteriaceae|g__Sphingobacterium	0	0	0	0	0	0	0	0	0	7.13572e-05	0	0	0	0	0	0	0	0	0	0	0	0	0	0
k__Bacteria	0	0	0	0	0	7.13572e-05	0	0	0	0	0	0	0	0	0	0	0	0	0	0	0	0	0	0
k__Bacteria|p__Proteobacteria|c__Alphaproteobacteria|o__Sphingomonadales|f__Sphingomonadaceae|g__Sphingomonas	0	0	0	7.13572e-05	0	0	0	0	0	0	0	0	0	0	0	0	0	0	0	0	0	0	0	0
k__Bacteria	0	0	0	1.42714e-05	0	0	5.70858e-05	0	0	0	0	0	0	0	0	0	0	0	0	0	0	0	0	0
k__Bacteria|p__Proteobacteria|c__Alphaproteobacteria|o__Sphingomonadales|f__Sphingomonadaceae|g__Sphingomonas	0	0	7.13572e-05	0	0	0	0	0	0	0	0	0	0	0	0	0	0	0	0	0	0	0	0	0
k__Bacteria|p__Proteobacteria|c__Gammaproteobacteria|o__Pseudomonadales|f__Moraxellaceae|g__Acinetobacter	0	0	7.13572e-05	0	0	0	0	0	0	0	0	0	0	0	0	0	0	0	0	0	0	0	0	0
k__Bacteria|p__Proteobacteria|c__Alphaproteobacteria|o__Caulobacterales|f__Caulobacteraceae|g__Caulobacter	0.000142714	0	0	0	0	0	0	0	0	0	0	0	0	0	0	0	0	0	0	0	0	0	0	0
k__Bacteria|p__Deinococcota|c__Deinococci|o__Deinococcales|f__Deinococcaceae|g__Deinococcus	0.000142714	0	0	0	0	0	0	0	0	0	0	0	0	0	0	0	0	0	0	0	0	0	0	0
k__Bacteria|p__Firmicutes|c__Bacilli|o__Paenibacillales|f__Paenibacillaceae|g__Paenibacillus|s__Paenibacillus_camelliae	0	0	0	0	0	0	0	0	0	0	0	0	0	0	0	0	0	0	0	8.56287e-05	0	0	0	0
k__Bacteria|p__Proteobacteria|c__Alphaproteobacteria|o__Rickettsiales|f__Mitochondria|g__|s__	0	0	0	0	0	0	0	0	0	0	0	0	0	0	0.000142714	0	0	0	0	0	0	0	0	0
k__Bacteria|p__Firmicutes|c__Clostridia|o__Oscillospirales|f__UCG-010|g__|s__	0	0	0	0	0	0	0	0	0	0	0	0	0	0	0.000156986	0	0	0	0	0	0	0	0	0
k__Bacteria|p__Firmicutes|c__Negativicutes|o__Veillonellales-Selenomonadales|f__Selenomonadaceae|g__Selenomonas	0	0	0	0	0	0	0	0	0	0	0	0	0	0	0.000128443	0	0	0	0	0	0	0	0	0
k__Bacteria|p__Proteobacteria|c__Alphaproteobacteria|o__Rickettsiales|f__Mitochondria|g__|s__	0	0	0	0	0	0	0	0	0	0	0	0	0	0	8.56287e-05	0	0	0	0	0	4.28143e-05	0	0	0
k__Bacteria|p__Proteobacteria|c__Gammaproteobacteria|o__Burkholderiales|f__Neisseriaceae|g__Uruburuella	0	0	0	0	0	0	0	0	0	0	0	0	0	0	0.000142714	0	0	0	0	0	0	0	0	0
k__Bacteria|p__Firmicutes|c__Bacilli|o__Lactobacillales|f__Enterococcaceae|g__Enterococcus	0	0	0	0	0	0	0	0	0	0	0	0	0	0	0	0	0	0	0	0	0	0	0	7.13572e-05
k__Bacteria|p__Firmicutes|c__Negativicutes|o__Veillonellales-Selenomonadales|f__Veillonellaceae|g__Veillonella	0	0	0	0	0	0	0	0	0	0	0	0	0	0	0.000128443	0	0	0	0	0	0	0	0	0
k__Bacteria|p__Actinobacteriota|c__Actinobacteria|o__Propionibacteriales|f__Propionibacteriaceae|g__Cutibacterium	0	0	0	0	0	0	0	0	0	0	0	0	0	0	0	7.13572e-05	0	0	0	0	0	0	0	0
k__Bacteria|p__Firmicutes|c__Bacilli|o__Lactobacillales|f__Enterococcaceae|g__Enterococcus	0	0	0	0	0	0	0	0	0	0	0	0	0	0	0	0	0	0	0	0	7.13572e-05	0	0	0
k__Archaea	0	0	0	0	0	0	0	0	0	0	0	0	0	0	0	0	0	0	0	0	0	0	0	7.13572e-05
k__Bacteria|p__Firmicutes|c__Bacilli|o__Lactobacillales|f__Lactobacillaceae|g__Weissella|s__Weissella_viridescens	0	0	0	0	0	0	0	0	0	0	0	0	0	0	0	0	0	0	0	0	0	0	0	7.13572e-05
k__Bacteria|p__Fusobacteriota|c__Fusobacteriia|o__Fusobacteriales|f__Fusobacteriaceae|g__Fusobacterium	0	0	0	0	0	0	0	0	0	0	0	0	0	0	0.000128443	0	0	0	0	0	0	0	0	0
k__Bacteria	0	0	0	0	0	0	0	0	0	0	0	0	7.13572e-05	0	0	0	0	0	0	0	0	0	0	0
k__Bacteria|p__Proteobacteria|c__Gammaproteobacteria|o__Pseudomonadales|f__Moraxellaceae|g__Acinetobacter	0	0	0	0	0	0	0	0	0	0	0	0	8.56287e-05	0	0	0	0	0	0	0	0	0	0	0
k__Bacteria|p__Firmicutes|c__Bacilli|o__Lactobacillales|f__Enterococcaceae|g__Enterococcus	0	0	5.70858e-05	1.42714e-05	0	0	0	0	0	0	0	0	0	0	0	0	0	0	0	0	0	0	0	0
k__Bacteria|p__Firmicutes|c__Bacilli|o__Staphylococcales|f__Staphylococcaceae|g__Staphylococcus	0	5.70858e-05	0	0	0	0	0	0	0	0	0	0	0	0	0	0	0	0	0	0	0	0	0	0
k__Bacteria|p__Bdellovibrionota|c__Bdellovibrionia|o__Bacteriovoracales|f__Bacteriovoracaceae|g__Peredibacter	0	0	7.13572e-05	0	0	0	0	0	0	0	0	0	0	0	0	0	0	0	0	0	0	0	0	0
k__Bacteria	0	0	2.85429e-05	0	0	0	0	0	0	0	4.28143e-05	0	0	0	0	0	0	0	0	0	0	0	0	0
k__Bacteria|p__Proteobacteria|c__Gammaproteobacteria|o__Enterobacterales|f__Enterobacteriaceae	0	0	7.13572e-05	0	0	0	0	0	0	0	0	0	0	0	0	0	0	0	0	0	0	0	0	0
k__Bacteria|p__Proteobacteria|c__Gammaproteobacteria|o__Enterobacterales|f__Aeromonadaceae|g__Aeromonas	0	0	0	0	0	0	0	0	0	0	0	0	0	0	0	0	0	0	0	8.56287e-05	0	0	0	0
k__Bacteria|p__Actinobacteriota|c__Actinobacteria|o__Micrococcales|f__Microbacteriaceae|g__Curtobacterium	0	0	0	0	0	7.13572e-05	0	0	0	0	0	0	0	0	0	0	0	0	0	0	0	0	0	0
k__Bacteria|p__Proteobacteria|c__Gammaproteobacteria|o__Enterobacterales	0	0	0	0	0	0	0	5.70858e-05	0	0	0	0	0	0	0	0	0	0	0	0	0	0	0	0
k__Bacteria|p__Cyanobacteria|c__Cyanobacteriia|o__Chloroplast|f__unidentified_Chloroplast|g__unidentified_Chloroplast	0	0	0	0	0	0	0	0	0	0	0	0	0	0	0	0	7.13572e-05	0	0	0	0	0	0	0
k__Bacteria|p__Proteobacteria|c__Gammaproteobacteria|o__Pseudomonadales|f__Moraxellaceae|g__Acinetobacter	0	0	0	0	0	0	0	0	0	0	0	0	0	0	0	0	0	0	0	8.56287e-05	0	0	0	0
k__Bacteria|p__Firmicutes|c__Bacilli|o__Lactobacillales|f__Lactobacillaceae|g__Weissella	0	0	0	0	0	0	0	7.13572e-05	0	0	0	0	0	0	0	0	0	0	0	0	0	0	0	0
k__Bacteria|p__Proteobacteria|c__Alphaproteobacteria|o__|f__|g__|s__	0	0	0	0	0	0	0	0	0	0	0	0	0	0	0.000128443	0	0	0	0	0	0	0	0	0
k__Bacteria|p__Acidobacteriota|c__Blastocatellia|o__Pyrinomonadales|f__Pyrinomonadaceae|g__RB41|s__	0	0	0	0	0	0	0	0	0	0	0	0	0	0	0	0	0	0	0	5.70858e-05	0	0	0	0
k__Bacteria|p__Proteobacteria|c__Gammaproteobacteria|o__Pseudomonadales|f__Pseudomonadaceae|g__Pseudomonas	0	0	0	0	0	0	0	0	0	0	0	0	5.70858e-05	0	0	0	0	0	0	0	0	0	0	0
k__Bacteria|p__Bacteroidota|c__Bacteroidia|o__Bacteroidales|f__Prevotellaceae|g__Prevotella_9|s__	0	0	0	0	0	0	0	0	0	0	0	0	0	5.70858e-05	0	0	0	0	0	0	0	0	0	0
k__Bacteria|p__Chloroflexi|c__Ktedonobacteria|o__Ktedonobacterales|f__JG30-KF-AS9|g__|s__	0	0	0	0	0	0	0	0	0	0	0	0	0	0	0.000114172	0	0	0	0	0	0	0	0	0
k__Bacteria|p__Firmicutes|c__Bacilli|o__Erysipelotrichales|f__Erysipelotrichaceae|g__Dubosiella|s__	0	0	0	0	0	0	0	0	0	0	0	0	0	0	0	0	0	0	0	0	7.13572e-05	0	0	0
k__Bacteria|p__Firmicutes|c__Clostridia|o__Christensenellales|f__Christensenellaceae|g__Christensenellaceae_R-7_group|s__	0	0	0	0	0	0	0	0	0	0	0	0	0	0	0.000114172	0	0	0	0	0	0	0	0	0
k__Bacteria|p__Proteobacteria|c__Alphaproteobacteria|o__Rhodobacterales|f__Rhodobacteraceae|g__Haematobacter	0	0	0	0	0	0	0	0	0	0	0	0	0	0	0	0	0	0	0	0	5.70858e-05	0	0	0
k__Bacteria|p__Actinobacteriota|c__Actinobacteria|o__Propionibacteriales|f__Nocardioidaceae|g__Aeromicrobium	0	0	0	0	0	0	0	0	0	0	0	0	0	0	0	0	0	0	0	0	0	0	7.13572e-05	0
k__Bacteria|p__Firmicutes|c__Bacilli|o__Lactobacillales|f__Lactobacillaceae|g__Weissella|s__Weissella_viridescens	0	0	0	0	0	0	0	0	0	0	0	0	0	0	0	0	0	0	0	0	0	0	0	5.70858e-05
k__Bacteria|p__Firmicutes|c__Clostridia|o__Peptostreptococcales-Tissierellales|f__Proteiniboraceae|g__Proteiniborus|s__	0	0	0	0	0	0	0	0	0	0	0	0	0	0	0	0	0	0.000128443	0	0	0	0	0	0
k__Bacteria|p__Proteobacteria|c__Alphaproteobacteria|o__Rickettsiales|f__Mitochondria	0	0	0	0	0	0	0	0	0	0	0	0	0	1.42714e-05	0	0	0	2.85429e-05	0	0	1.42714e-05	0	0	0
k__Bacteria|p__Proteobacteria|c__Gammaproteobacteria|o__Pseudomonadales|f__Pseudomonadaceae|g__Pseudomonas	0	0	0	0	0	0	0	0	0	0	0	0	0	0	0	0	0	0	0	5.70858e-05	0	0	0	0
k__Bacteria	0	0	0	0	0	0	0	0	0	0	5.70858e-05	1.42714e-05	0	0	0	0	0	0	0	0	0	0	0	0
k__Bacteria|p__Proteobacteria|c__Gammaproteobacteria|o__Burkholderiales|f__TRA3-20	0	0	0	0	0	5.70858e-05	0	0	0	0	0	0	0	0	0	0	0	0	0	0	0	0	0	0
k__Bacteria|p__Proteobacteria|c__Alphaproteobacteria|o__Rhizobiales|f__Rhizobiaceae|g__Paenochrobactrum	0	0	0	0	0	0	0	5.70858e-05	0	0	0	0	0	0	0	0	0	0	0	0	0	0	0	0
k__Bacteria|p__Cyanobacteria|c__Cyanobacteriia|o__Chloroplast|f__unidentified_Chloroplast|g__unidentified_Chloroplast	0.000114172	0	0	0	0	0	0	0	0	0	0	0	0	0	0	0	0	0	0	0	0	0	0	0
k__Bacteria|p__Actinobacteriota|c__Actinobacteria|o__Pseudonocardiales|f__Pseudonocardiaceae|g__Actinophytocola	0	0	7.13572e-05	0	0	0	0	0	0	0	0	0	0	0	0	0	0	0	0	0	0	0	0	0
k__Bacteria|p__Proteobacteria|c__Alphaproteobacteria|o__Rhodobacterales|f__Rhodobacteraceae|g__Paracoccus	0	0	0	0	5.70858e-05	0	0	0	0	0	0	0	0	0	0	0	0	0	0	0	0	0	0	0
k__Bacteria	0	0	0	0	0	5.70858e-05	0	0	0	0	0	0	0	0	0	0	0	0	0	0	0	0	0	0
k__Bacteria|p__Firmicutes|c__Bacilli|o__Lactobacillales|f__Carnobacteriaceae|g__Granulicatella	0	0	5.70858e-05	0	0	0	0	0	0	0	0	0	0	0	0	0	0	0	0	0	0	0	0	0
Unassigned	0	0	0	0	0	5.70858e-05	0	0	0	0	0	0	0	0	0	0	0	0	0	0	0	0	0	0
k__Bacteria	0	0	0	0	0	5.70858e-05	0	0	0	0	0	0	0	0	0	0	0	0	0	0	0	0	0	0
k__Bacteria|p__Proteobacteria|c__Alphaproteobacteria	0	0	0	0	0	0	2.85429e-05	0	0	0	0	0	0	1.42714e-05	1.42714e-05	0	0	0	0	0	0	0	0	0
k__Bacteria|p__Firmicutes|c__Clostridia|o__Oscillospirales|f__Ruminococcaceae|g__Ruminococcus	0	0	0	0	0	0	0	5.70858e-05	0	0	0	0	0	0	0	0	0	0	0	0	0	0	0	0
k__Bacteria|p__Proteobacteria|c__Alphaproteobacteria	0	0	0	0	0	0	0	0	0	0	0	0	4.28143e-05	0	0	0	0	0	0	0	0	0	0	0
k__Bacteria|p__Firmicutes|c__Bacilli|o__Lactobacillales|f__Lactobacillaceae|g__Companilactobacillus	0	0	0	0	0	0	0	0	8.56287e-05	0	0	0	0	0	0	0	0	0	0	0	0	0	0	0
k__Bacteria	0	0	0	0	0	0	0	0	0	0	0	5.70858e-05	0	0	0	0	0	0	0	0	0	0	0	0
k__Bacteria	0	0	0	0	0	0	0	0	5.70858e-05	0	0	0	0	0	0	0	0	0	0	0	0	0	0	0
k__Bacteria|p__Proteobacteria|c__Gammaproteobacteria|o__Pseudomonadales|f__Moraxellaceae|g__Acinetobacter|s__Acinetobacter_sp_On4	0	0	0	0	0	0	0	0	0	0	0	5.70858e-05	0	0	0	0	0	0	0	0	0	0	0	0
k__Bacteria|p__Proteobacteria|c__Gammaproteobacteria|o__Burkholderiales|f__Comamonadaceae|g__Aquabacterium	0	0	0	0	0	0	0	0	0	0	0	0	0	0	0	0	5.70858e-05	0	0	0	0	0	0	0
k__Bacteria|p__Firmicutes|c__Bacilli|o__Lactobacillales|f__Lactobacillaceae|g__Weissella|s__Weissella_viridescens	0	0	0	0	0	0	0	0	0	0	0	0	0	0	0	0	0	0	1.42714e-05	0	0	0	0	2.85429e-05
k__Bacteria|p__Chloroflexi|c__Gitt-GS-136|o__|f__|g__|s__	0	0	0	0	0	0	0	0	0	0	0	0	7.13572e-05	0	0	0	0	0	0	0	0	0	0	0
k__Bacteria|p__Proteobacteria|c__Gammaproteobacteria|o__Enterobacterales|f__Pasteurellaceae|g__Haemophilus	0	0	0	0	0	0	0	0	0	0	0	0	0	0	9.99001e-05	0	0	0	0	0	0	0	0	0
k__Bacteria|p__Bacteroidota|c__Bacteroidia|o__Bacteroidales|f__Bacteroidaceae|g__Bacteroides	0	0	0	0	0	0	0	0	0	0	0	0	0	7.13572e-05	0	0	0	0	0	0	0	0	0	0
k__Bacteria|p__Cyanobacteria|c__Cyanobacteriia|o__Chloroplast|f__unidentified_Chloroplast|g__unidentified_Chloroplast	0	0	0	0	0	0	0	0	0	0	0	0	0	5.70858e-05	0	0	0	0	0	0	0	0	0	0
k__Bacteria|p__Proteobacteria|c__Alphaproteobacteria|o__Rickettsiales|f__Mitochondria	0	0	0	0	0	0	0	0	0	0	0	0	0	0	0.000128443	0	0	0	0	0	0	0	0	0
Unassigned	0	0	0	0	0	0	0	0	0	0	0	0	0	0	9.99001e-05	0	0	0	0	0	0	0	0	0
k__Bacteria|p__Bacteroidota|c__Bacteroidia|o__Flavobacteriales|f__Weeksellaceae|g__Chryseobacterium	0	0	0	0	0	0	0	0	0	0	0	0	0	0	0.000128443	0	0	0	0	0	0	0	0	0
k__Bacteria|p__Proteobacteria	0	0	0	0	0	0	0	0	0	0	0	0	0	0	0	0	0	0	0	0	5.70858e-05	0	0	0
k__Bacteria|p__Bacteroidota|c__Bacteroidia|o__Bacteroidales|f__Bacteroidaceae|g__Bacteroides|s__	0	0	0	0	0	0	0	0	0	0	0	0	0	0	0	0	0	0	0	0	5.70858e-05	0	0	0
k__Bacteria	0	0	0	0	0	0	0	0	2.85429e-05	0	0	0	0	0	7.13572e-05	0	0	0	0	0	0	0	0	0
k__Bacteria|p__Proteobacteria|c__Alphaproteobacteria|o__Rickettsiales|f__Mitochondria|g__|s__	0	0	0	0	0	0	0	0	2.85429e-05	0	0	0	0	0	0	2.85429e-05	0	0	0	0	0	0	0	0
k__Bacteria|p__Proteobacteria|c__Gammaproteobacteria|o__Enterobacterales|f__Enterobacteriaceae	0	0	0	0	0	0	0	0	0	0	0	0	4.28143e-05	0	0	0	0	0	0	0	0	0	0	0
k__Bacteria	0	0	0	0	0	0	0	0	4.28143e-05	0	0	0	0	0	0	0	0	0	0	0	0	0	0	0
k__Bacteria|p__Actinobacteriota|c__Actinobacteria|o__Corynebacteriales|f__Corynebacteriaceae|g__Corynebacterium	0.000128443	0	0	0	0	0	0	0	0	0	0	0	0	0	0	0	0	0	0	0	0	0	0	0
k__Bacteria	0	0	0	0	0	0	0	0	7.13572e-05	0	0	0	0	0	0	0	0	0	0	0	0	0	0	0
k__Bacteria	0	0	5.70858e-05	0	0	0	0	0	0	0	0	0	0	0	0	0	0	0	0	0	0	0	0	0
k__Bacteria|p__Actinobacteriota|c__Thermoleophilia|o__Gaiellales|f__Gaiellaceae|g__Gaiella	0	0	5.70858e-05	0	0	0	0	0	0	0	0	0	0	0	0	0	0	0	0	0	0	0	0	0
k__Bacteria|p__Proteobacteria|c__Alphaproteobacteria|o__Rickettsiales|f__Mitochondria	0	0	1.42714e-05	5.70858e-05	0	0	0	0	0	0	0	0	0	0	0	0	0	0	0	0	0	0	0	0
k__Bacteria|p__Bacteroidota|c__Bacteroidia|o__Bacteroidales|f__SB-5|g__|s__	0	0	0	5.70858e-05	0	0	0	0	0	0	0	0	0	0	0	0	0	0	0	0	0	0	0	0
k__Bacteria|p__Proteobacteria|c__Gammaproteobacteria|o__Burkholderiales|f__Comamonadaceae|g__Acidovorax	0	0	0	5.70858e-05	0	0	0	0	0	0	0	0	0	0	0	0	0	0	0	0	0	0	0	0
k__Bacteria|p__Proteobacteria|c__Alphaproteobacteria|o__Rickettsiales|f__Mitochondria|g__|s__	0	0	0	1.42714e-05	0	0	0	0	0	0	0	0	0	0	8.56287e-05	0	0	0	0	0	0	0	0	0
Unassigned	0	0	0	0	5.70858e-05	0	0	0	0	0	0	0	0	0	0	0	0	0	0	0	0	0	0	0
k__Bacteria|p__Proteobacteria|c__Alphaproteobacteria|o__Rickettsiales|f__Mitochondria|g__unidentified_Mitochondria	4.28143e-05	0	0	0	0	0	0	0	0	0	0	0	0	0	0	0	2.85429e-05	0	0	0	0	0	0	0
k__Bacteria|p__Proteobacteria|c__Alphaproteobacteria|o__Rickettsiales|f__Mitochondria|g__|s__	0	0	0	0	2.85429e-05	0	0	0	0	1.42714e-05	0	0	0	0	0	0	0	0	0	0	0	0	0	0
Unassigned	0	0	0	0	0	5.70858e-05	0	0	0	0	0	0	0	0	0	0	0	0	0	0	0	0	0	0
k__Bacteria|p__Proteobacteria|c__Alphaproteobacteria|o__Rickettsiales|f__Mitochondria|g__|s__	0	0	0	0	0	0	4.28143e-05	0	0	0	0	0	0	0	0	0	0	0	0	0	0	0	0	0
k__Bacteria|p__Actinobacteriota|c__Actinobacteria|o__Micrococcales|f__Microbacteriaceae	0	0	0	0	0	0	4.28143e-05	0	0	0	0	0	0	0	0	0	0	0	0	0	0	0	0	0
k__Bacteria	0	0	0	0	0	0	7.13572e-05	0	0	0	0	0	0	0	0	0	0	0	0	0	0	0	0	0
k__Bacteria	0	0	0	0	0	0	0	9.99001e-05	0	0	0	0	0	0	0	0	0	0	0	0	0	0	0	0
k__Bacteria|p__Proteobacteria|c__Gammaproteobacteria|o__Enterobacterales|f__Enterobacteriaceae	0	0	0	0	0	0	0	7.13572e-05	0	0	0	0	0	0	0	0	0	0	0	0	0	0	0	0
k__Bacteria|p__Proteobacteria|c__Alphaproteobacteria|o__Rickettsiales|f__Mitochondria|g__|s__	0	0	0	0	0	5.70858e-05	0	0	0	1.42714e-05	0	0	1.42714e-05	0	0	0	0	0	0	0	0	0	0	0
k__Bacteria|p__Bacteroidota|c__Bacteroidia|o__Bacteroidales|f__Prevotellaceae|g__Paraprevotella	0	0	0	0	0	0	0	0	0	0	0	0	0	4.28143e-05	0	0	0	0	0	0	0	0	0	0
k__Bacteria|p__Deinococcota|c__Deinococci|o__Thermales|f__Thermaceae|g__Thermus|s__Thermus_thermophilus	0	0	0	0	0	0	0	0	0	0	0	0	0	0	0	0	0	0	0	5.70858e-05	0	0	0	0
k__Bacteria|p__Myxococcota|c__Polyangia|o__Haliangiales|f__Haliangiaceae|g__Haliangium	0	0	0	0	0	0	0	0	0	0	0	0	0	0	0	0	0	0	0	4.28143e-05	0	0	0	0
k__Bacteria|p__Actinobacteriota|c__Actinobacteria|o__Micrococcales|f__Dermabacteraceae|g__Brachybacterium	0	0	0	0	0	0	0	0	0	0	0	0	0	0	0	0	0	0	0	4.28143e-05	0	0	0	0
k__Bacteria|p__Proteobacteria|c__Alphaproteobacteria|o__Rickettsiales|f__Mitochondria|g__|s__	0	0	0	0	0	0	0	0	0	0	0	0	5.70858e-05	0	0	0	0	0	0	0	0	0	0	0
k__Bacteria|p__Proteobacteria|c__Alphaproteobacteria|o__Sphingomonadales|f__Sphingomonadaceae|g__Sphingomonas	0	0	0	0	0	0	0	0	0	0	0	0	2.85429e-05	0	1.42714e-05	0	0	0	0	0	0	0	0	0
k__Bacteria|p__Proteobacteria|c__Gammaproteobacteria|o__Xanthomonadales|f__Xanthomonadaceae|g__Luteimonas	0	0	0	0	0	0	0	0	0	0	0	0	0	8.56287e-05	0	0	0	0	0	0	0	0	0	0
k__Bacteria|p__Proteobacteria|c__Alphaproteobacteria|o__Sphingomonadales|f__Sphingomonadaceae|g__DSSF69|s__	0	0	0	0	0	0	0	0	0	0	0	0	0	4.28143e-05	0	0	0	0	0	0	0	0	0	0
k__Bacteria|p__Proteobacteria|c__Alphaproteobacteria|o__|f__|g__|s__	0	0	0	0	0	0	0	0	0	0	0	0	0	0	0	0	0	0	0	0	5.70858e-05	0	0	0
k__Bacteria|p__Proteobacteria|c__Alphaproteobacteria|o__Rickettsiales|f__Mitochondria|g__unidentified_Mitochondria	0	0	0	0	0	0	0	0	0	0	0	0	0	5.70858e-05	0	0	0	0	0	0	0	0	0	0
k__Bacteria|p__Proteobacteria|c__Gammaproteobacteria|o__Burkholderiales|f__Comamonadaceae|g__Acidovorax	0	0	0	0	0	0	0	0	0	0	0	0	0	0	9.99001e-05	0	0	0	0	0	0	0	0	0
k__Bacteria	0	0	0	0	0	0	0	0	0	0	0	0	0	0	0	4.28143e-05	0	0	0	0	0	0	0	0
k__Bacteria|p__Firmicutes|c__Bacilli|o__Erysipelotrichales|f__Erysipelotrichaceae|g__Solobacterium|s__Erysipelotrichaceae_bacterium_NK3D112	0	0	0	0	0	0	0	0	0	0	0	0	0	0	0	0	0	0	0	0	8.56287e-05	0	0	0
k__Bacteria|p__Firmicutes|c__Clostridia|o__Oscillospirales|f__Oscillospiraceae|g__NK4A214_group|s__	0	0	0	0	0	0	0	0	0	0	0	0	0	0	0	0	0	0	0	0	4.28143e-05	0	0	0
k__Bacteria|p__Bacteroidota|c__Bacteroidia|o__Bacteroidales|f__Prevotellaceae|g__Prevotella|s__	0	0	0	0	0	0	0	0	0	0	0	0	0	0	0	0	0	0	0	0	0	0	4.28143e-05	0
k__Bacteria|p__Firmicutes|c__Bacilli|o__Lactobacillales|f__Lactobacillaceae|g__Lactobacillus	0	0	0	0	0	0	0	0	0	0	0	0	0	0	0	0	0	0	0	0	0	0	4.28143e-05	0
k__Bacteria|p__Firmicutes|c__Bacilli|o__Lactobacillales|f__Enterococcaceae|g__Enterococcus	0	0	0	0	0	0	0	0	0	0	0	0	0	0	0	0	0	0	0	0	0	0	4.28143e-05	0
k__Bacteria|p__Proteobacteria|c__Gammaproteobacteria|o__Burkholderiales|f__Comamonadaceae	0	0	0	0	0	0	0	0	0	0	0	4.28143e-05	0	0	0	0	0	0	0	0	0	0	0	0
k__Bacteria|p__Actinobacteriota|c__Actinobacteria|o__Micrococcales|f__Micrococcaceae|g__Micrococcus	0	0	0	0	0	0	0	0	0	0	0	2.85429e-05	0	0	0	0	0	0	0	0	1.42714e-05	0	0	0
k__Bacteria|p__Firmicutes|c__Bacilli|o__Lactobacillales|f__Lactobacillaceae|g__Lactobacillus	0	0	0	0	0	0	0	0	0	0	2.85429e-05	0	0	0	0	0	0	2.85429e-05	0	0	0	0	0	0
k__Bacteria|p__Bacteroidota|c__Bacteroidia|o__Bacteroidales|f__Paludibacteraceae|g__Paludibacter	0	0	0	0	0	4.28143e-05	0	0	0	0	0	0	0	0	0	0	0	0	0	0	0	0	0	0
Unassigned	0	0	0	0	0	0	0	0	0	0	5.70858e-05	0	0	0	0	0	0	0	0	0	0	0	0	0
k__Bacteria|p__Proteobacteria|c__Alphaproteobacteria|o__Rickettsiales|f__Mitochondria|g__unidentified_Mitochondria	8.56287e-05	0	0	0	0	0	0	0	0	0	0	0	0	0	0	0	0	0	0	0	0	0	0	0
k__Bacteria|p__Firmicutes|c__Bacilli|o__Bacillales|f__Bacillaceae|g__Bacillus	0	7.13572e-05	0	0	0	0	0	0	0	0	0	0	0	0	0	0	0	0	0	0	0	0	0	0
k__Bacteria	0	0	4.28143e-05	0	0	0	0	0	0	0	0	0	0	0	0	0	0	0	0	0	0	0	0	0
k__Bacteria|p__Actinobacteriota|c__Actinobacteria|o__Micrococcales|f__Microbacteriaceae	0	0	5.70858e-05	0	0	0	0	0	0	0	0	0	0	0	0	0	0	0	0	0	0	0	0	0
k__Bacteria|p__Firmicutes|c__Bacilli|o__Lactobacillales	0	0	4.28143e-05	0	0	0	0	0	0	0	0	0	0	0	0	0	0	0	0	0	0	0	0	0
k__Bacteria|p__Firmicutes|c__Clostridia|o__Christensenellales|f__Christensenellaceae|g__Christensenellaceae_R-7_group|s__	0	0	0	5.70858e-05	0	0	0	0	0	0	0	0	0	0	0	0	0	0	0	0	0	0	0	0
k__Bacteria|p__Proteobacteria|c__Gammaproteobacteria|o__Pseudomonadales|f__Pseudomonadaceae|g__Pseudomonas	0	0	0	7.13572e-05	0	0	0	0	0	0	0	0	0	0	0	0	0	0	0	0	0	0	0	0
k__Bacteria|p__Verrucomicrobiota|c__Verrucomicrobiae|o__Chthoniobacterales|f__Chthoniobacteraceae|g__Chthoniobacter|s__	0	0	4.28143e-05	0	0	0	0	0	0	0	0	0	0	0	0	0	0	0	0	0	0	0	0	0
k__Bacteria	0	0	0	0	0	0	5.70858e-05	0	0	0	0	0	0	0	0	0	0	0	0	0	0	0	0	0
k__Bacteria|p__Bacteroidota|c__Bacteroidia|o__Sphingobacteriales|f__Sphingobacteriaceae	0	0	0	0	0	0	0	0	0	4.28143e-05	0	0	0	0	0	0	0	0	0	0	0	0	0	0
k__Bacteria|p__Bacteroidota|c__Bacteroidia|o__Bacteroidales|f__Muribaculaceae|g__|s__	0	0	0	0	0	0	4.28143e-05	0	0	0	0	0	0	0	0	0	0	0	0	0	0	0	0	0
k__Bacteria|p__Proteobacteria|c__Gammaproteobacteria|o__Enterobacterales|f__Enterobacteriaceae|g__Klebsiella	0	0	0	0	0	0	0	0	0	5.70858e-05	0	0	0	0	0	0	0	0	0	0	0	0	0	0
k__Bacteria|p__Actinobacteriota|c__Actinobacteria|o__Micrococcales|f__Microbacteriaceae|g__Leucobacter|s__Leucobacter_holotrichiae	0	0	0	0	0	0	0	0	0	1.42714e-05	2.85429e-05	0	0	0	0	0	0	0	0	0	0	0	0	0
k__Bacteria	0	0	0	0	0	0	0	0	0	0	5.70858e-05	0	0	0	0	0	0	0	0	0	0	0	0	0
k__Bacteria	0	0	0	0	0	0	0	0	0	4.28143e-05	0	0	0	0	0	0	0	0	0	0	0	0	0	0
Unassigned	0	0	0	0	0	0	1.42714e-05	0	0	0	0	0	0	0	0	0	0	0	0	0	0	0	0	2.85429e-05
k__Bacteria|p__Proteobacteria|c__Gammaproteobacteria|o__Burkholderiales|f__Alcaligenaceae|g__Pusillimonas	0	0	0	0	0	0	0	0	0	0	0	0	0	4.28143e-05	0	0	0	0	0	0	0	0	0	0
k__Bacteria|p__Proteobacteria|c__Gammaproteobacteria|o__Enterobacterales|f__Yersiniaceae|g__Serratia	0	0	0	0	0	0	0	0	0	0	0	4.28143e-05	0	0	0	0	0	0	0	0	0	0	0	0
k__Bacteria|p__Proteobacteria|c__Gammaproteobacteria|o__Burkholderiales|f__Sutterellaceae|g__Parasutterella|s__	0	0	0	0	0	0	0	0	0	0	0	0	0	0	0	0	2.85429e-05	0	0	0	1.42714e-05	0	0	0
k__Bacteria|p__Proteobacteria|c__Alphaproteobacteria|o__Rickettsiales|f__Mitochondria|g__unidentified_Mitochondria	0	0	0	0	0	0	0	0	0	0	0	0	0	0	0	0	4.28143e-05	0	0	0	0	0	0	0
k__Bacteria|p__Chloroflexi|c__Anaerolineae|o__SBR1031|f__A4b|g__|s__	0	0	0	0	0	0	0	0	0	0	0	0	0	0	0	0	0	0	0	5.70858e-05	0	0	0	0
k__Bacteria|p__Proteobacteria|c__Alphaproteobacteria|o__Sphingomonadales|f__Sphingomonadaceae	0	0	0	0	0	0	0	0	0	0	0	0	0	0	0	0	0	0	0	4.28143e-05	0	0	0	0
k__Bacteria|p__Proteobacteria|c__Gammaproteobacteria|o__Pseudomonadales|f__Moraxellaceae|g__Acinetobacter	0	0	0	0	0	0	0	0	0	0	0	0	0	0	0	0	0	0	0	5.70858e-05	0	0	0	0
k__Bacteria|p__Proteobacteria|c__Gammaproteobacteria|o__Enterobacterales|f__Vibrionaceae|g__Salinivibrio	0	0	0	0	0	0	0	0	0	0	0	0	4.28143e-05	0	0	0	0	0	0	0	0	0	0	0
k__Bacteria|p__Actinobacteriota|c__MB-A2-108|o__|f__|g__|s__	0	0	0	0	0	0	0	0	0	0	0	0	4.28143e-05	0	0	0	0	0	0	0	0	0	0	0
k__Bacteria|p__Actinobacteriota|c__Actinobacteria|o__Micrococcales|f__Microbacteriaceae|g__Plantibacter	0	0	0	0	0	0	0	0	0	0	0	4.28143e-05	0	0	0	0	0	0	0	0	0	0	0	0
k__Bacteria|p__Proteobacteria|c__Gammaproteobacteria|o__Burkholderiales|f__Burkholderiaceae|g__Ralstonia|s__Ralstonia_mannitolilytica	0	0	0	0	0	0	0	0	0	0	0	0	0	0	8.56287e-05	0	0	0	0	0	0	0	0	0
k__Bacteria|p__Proteobacteria|c__Gammaproteobacteria|o__Enterobacterales|f__Pasteurellaceae|g__Haemophilus	0	0	0	0	0	0	0	0	0	0	0	0	0	0	8.56287e-05	0	0	0	0	0	0	0	0	0
Unassigned	0	0	0	0	0	0	0	0	0	0	0	0	0	0	0	2.85429e-05	0	0	0	0	0	0	0	0
k__Bacteria|p__Actinobacteriota|c__Actinobacteria|o__Micrococcales|f__Dermabacteraceae|g__Brachybacterium	0	0	0	0	0	0	0	0	0	0	0	0	0	0	0	0	0	0	0	0	0	4.28143e-05	0	0
k__Bacteria|p__Firmicutes|c__Bacilli|o__Staphylococcales|f__Staphylococcaceae	0	0	0	0	0	0	0	0	0	0	0	0	0	0	0	0	0	0	0	0	0	4.28143e-05	0	0
k__Bacteria|p__Firmicutes|c__Bacilli|o__Paenibacillales|f__Paenibacillaceae|g__Paenibacillus	0	0	0	0	0	0	0	0	0	0	0	0	0	0	0	0	0	0	0	0	0	0	5.70858e-05	0
k__Bacteria|p__Firmicutes|c__Bacilli|o__Lactobacillales|f__Enterococcaceae|g__Enterococcus	0	0	0	0	0	0	0	0	0	0	0	0	0	0	0	0	0	0	0	0	0	0	0	4.28143e-05
k__Bacteria|p__Firmicutes|c__Bacilli|o__Lactobacillales|f__Lactobacillaceae|g__Weissella	0	0	0	0	0	0	0	0	0	0	0	0	0	0	0	0	0	0	0	0	0	0	0	5.70858e-05
k__Bacteria|p__Firmicutes|c__Bacilli|o__Lactobacillales|f__Lactobacillaceae|g__Weissella	0	0	0	0	0	0	0	0	0	0	0	0	0	0	0	0	0	0	0	0	0	0	0	5.70858e-05
k__Bacteria|p__Proteobacteria|c__Gammaproteobacteria|o__Cardiobacteriales|f__Wohlfahrtiimonadaceae|g__Ignatzschineria|s__	0	0	0	0	0	0	0	0	0	0	0	4.28143e-05	0	0	0	0	0	0	0	0	0	0	0	0
k__Bacteria|p__Bacteroidota|c__Bacteroidia|o__Bacteroidales|f__Porphyromonadaceae|g__Porphyromonas|s__Porphyromonas_gingivalis	0	0	0	0	0	0	0	0	0	0	0	0	0	0	8.56287e-05	0	0	0	0	0	0	0	0	0
k__Bacteria	0	0	0	0	0	0	0	0	0	0	0	4.28143e-05	0	0	0	0	0	0	0	0	0	0	0	0
Unassigned	0	0	0	0	0	5.70858e-05	0	0	0	0	0	0	0	0	0	0	0	0	0	0	0	0	0	0
Unassigned	0	0	0	0	0	0	0	0	0	0	0	4.28143e-05	0	0	0	0	0	0	0	0	0	0	0	0
k__Bacteria	0	0	4.28143e-05	0	0	0	0	0	0	0	0	0	0	0	0	0	0	0	0	0	0	0	0	0
k__Bacteria	0	0	4.28143e-05	0	0	0	0	0	0	0	0	0	0	0	0	0	0	0	0	0	0	0	0	0
k__Bacteria	0	0	4.28143e-05	0	0	0	0	0	0	0	0	0	0	0	0	0	0	0	0	0	0	0	0	0
Unassigned	0	0	0	4.28143e-05	0	0	0	0	0	0	0	0	0	0	0	0	0	0	0	0	0	0	0	0
k__Bacteria|p__Proteobacteria|c__Gammaproteobacteria|o__Pseudomonadales|f__Pseudomonadaceae|g__Pseudomonas	0	0	0	2.85429e-05	0	0	0	0	0	0	0	0	0	0	0	0	0	0	0	0	0	0	0	0
k__Bacteria|p__Proteobacteria|c__Alphaproteobacteria|o__Rickettsiales|f__Mitochondria	0	0	0	0	2.85429e-05	0	0	1.42714e-05	0	0	0	0	0	0	0	0	0	0	0	0	0	0	0	0
k__Bacteria	0	0	0	0	2.85429e-05	0	0	0	0	0	0	0	0	0	0	0	0	0	0	0	0	0	0	0
k__Bacteria|p__Proteobacteria|c__Alphaproteobacteria|o__Rickettsiales|f__Mitochondria|g__unidentified_Mitochondria	8.56287e-05	0	0	0	0	0	0	0	0	0	0	0	0	0	0	0	0	0	0	0	0	0	0	0
k__Bacteria|p__Firmicutes|c__Bacilli|o__Lactobacillales	0	4.28143e-05	0	0	0	0	0	0	0	0	0	0	0	0	0	0	0	0	0	0	0	0	0	0
k__Bacteria|p__Proteobacteria|c__Alphaproteobacteria|o__Sphingomonadales|f__Sphingomonadaceae|g__Novosphingobium	0	0	0	0	0	2.85429e-05	0	0	0	0	0	0	0	0	0	0	0	0	0	0	0	0	0	0
k__Bacteria|p__Proteobacteria|c__Gammaproteobacteria|o__Pseudomonadales|f__Moraxellaceae|g__Acinetobacter	0	0	0	0	0	0	0	0	0	0	5.70858e-05	0	0	0	0	0	0	0	0	0	0	0	0	0
k__Bacteria|p__Proteobacteria|c__Gammaproteobacteria|o__Xanthomonadales|f__Xanthomonadaceae|g__Luteimonas	0	0	0	0	0	2.85429e-05	0	0	0	0	0	0	0	0	0	0	0	0	0	0	0	0	0	0
k__Bacteria|p__Proteobacteria|c__Alphaproteobacteria|o__Rickettsiales|f__Mitochondria|g__unidentified_Mitochondria	0	0	0	0	0	0	0	0	0	0	4.28143e-05	0	0	0	0	0	0	0	0	0	0	0	0	0
Unassigned	0	0	0	0	0	0	0	0	0	0	4.28143e-05	0	0	0	0	0	0	0	0	0	0	0	0	0
k__Bacteria|p__Firmicutes|c__Bacilli|o__Lactobacillales|f__Enterococcaceae|g__Enterococcus	0	0	0	0	0	0	0	0	0	0	4.28143e-05	0	0	0	0	0	0	0	0	0	0	0	0	0
Unassigned	0	0	0	0	0	0	0	0	0	5.70858e-05	0	0	0	0	0	0	0	0	0	0	0	0	0	0
k__Archaea	0	0	0	0	0	0	0	4.28143e-05	0	0	0	0	0	0	0	0	0	0	0	0	0	0	0	0
k__Bacteria|p__Firmicutes|c__Bacilli|o__Lactobacillales|f__Lactobacillaceae	0	0	0	0	0	1.42714e-05	0	0	0	0	0	0	0	0	0	0	0	0	0	0	0	0	1.42714e-05	0
k__Bacteria|p__Proteobacteria|c__Alphaproteobacteria|o__Rickettsiales|f__Mitochondria	0	0	0	0	0	0	0	0	0	0	0	0	0	2.85429e-05	0	0	0	0	0	0	0	0	0	0
k__Bacteria|p__Actinobacteriota|c__Actinobacteria|o__Micrococcales|f__Microbacteriaceae|g__Leucobacter	0	0	0	0	0	0	0	0	0	0	0	0	0	0	0	0	0	0	0	0	0	4.28143e-05	0	0
k__Bacteria|p__Bacteroidota|c__Bacteroidia|o__Bacteroidales|f__p-251-o5|g__|s__	0	0	0	0	0	0	0	0	0	0	0	0	0	2.85429e-05	0	0	0	0	0	0	0	0	0	0
k__Bacteria|p__Actinobacteriota|c__Actinobacteria|o__Corynebacteriales|f__Nocardiaceae|g__Rhodococcus	0	0	0	0	0	0	0	0	0	0	0	0	0	5.70858e-05	0	0	0	0	0	0	0	0	0	0
k__Bacteria|p__Proteobacteria|c__Gammaproteobacteria|o__Enterobacterales|f__Aeromonadaceae|g__Aeromonas	0	0	0	0	0	0	0	0	0	0	0	0	0	0	0	2.85429e-05	0	0	0	0	0	0	0	0
k__Bacteria|p__Firmicutes|c__Clostridia|o__Oscillospirales|f__Ruminococcaceae	0	0	0	0	0	0	0	0	0	0	0	0	0	0	0	0	0	0	0	0	2.85429e-05	0	0	0
k__Bacteria	0	0	0	0	0	0	0	0	0	0	0	0	0	0	0	0	0	0	0	0	2.85429e-05	0	0	0
k__Bacteria|p__Firmicutes|c__Clostridia|o__Lachnospirales|f__Lachnospiraceae|g__Lachnospiraceae_NK3A20_group|s__	0	0	0	0	0	0	0	0	0	0	0	0	0	0	0	0	0	0	0	0	2.85429e-05	0	0	0
k__Bacteria|p__Actinobacteriota|c__Actinobacteria|o__Corynebacteriales|f__Corynebacteriaceae|g__Corynebacterium|s__Corynebacterium_sp_CCUG_44705	0	0	0	0	0	0	0	0	0	0	0	0	0	0	0	0	0	0	0	0	0	4.28143e-05	0	0
k__Bacteria|p__Firmicutes|c__Bacilli|o__Lactobacillales|f__Streptococcaceae|g__Streptococcus	0	0	0	0	0	0	0	0	0	0	0	0	0	0	0	0	0	0	0	0	0	0	2.85429e-05	0
k__Bacteria|p__Proteobacteria|c__Alphaproteobacteria	0	0	0	0	0	0	0	0	0	0	0	0	0	0	0	0	0	0	0	0	0	0	2.85429e-05	0
k__Bacteria|p__Proteobacteria|c__Alphaproteobacteria|o__Rhizobiales|f__Beijerinckiaceae|g__Bosea	0	0	0	0	0	0	0	0	0	0	0	0	0	0	0	0	0	0	0	0	0	0	2.85429e-05	0
k__Bacteria|p__Firmicutes|c__Bacilli|o__Lactobacillales|f__Enterococcaceae|g__Enterococcus	0	0	0	0	0	0	0	0	0	0	0	0	0	0	0	0	0	0	0	0	0	0	4.28143e-05	0
k__Bacteria|p__Firmicutes|c__Bacilli|o__Lactobacillales|f__Streptococcaceae|g__Streptococcus	0	0	0	0	0	0	0	0	0	0	0	0	0	0	0	0	0	0	0	0	0	0	0	2.85429e-05
k__Bacteria|p__Firmicutes|c__Bacilli|o__Lactobacillales|f__Enterococcaceae|g__Enterococcus	0	0	0	0	0	0	0	0	0	0	0	0	0	0	0	0	0	0	0	0	0	0	0	4.28143e-05
k__Bacteria|p__Firmicutes|c__Bacilli|o__Lactobacillales|f__Enterococcaceae|g__Enterococcus	0	0	0	0	0	0	0	0	0	0	0	0	0	0	0	0	0	0	0	0	0	0	0	5.70858e-05
k__Bacteria|p__Firmicutes|c__Bacilli|o__Lactobacillales|f__Enterococcaceae|g__Enterococcus	0	0	0	0	0	0	0	0	0	0	0	0	0	0	0	0	0	0	0	0	0	0	0	5.70858e-05
k__Bacteria|p__Proteobacteria|c__Gammaproteobacteria|o__Xanthomonadales|f__Xanthomonadaceae|g__Stenotrophomonas	0	0	0	0	0	0	0	0	0	0	0	0	2.85429e-05	0	0	0	0	0	0	0	0	0	0	0
Unassigned	0	0	0	0	0	0	0	0	0	0	0	0	4.28143e-05	0	0	0	0	0	0	0	0	0	0	0
k__Bacteria|p__Firmicutes|c__Bacilli|o__Exiguobacterales|f__Exiguobacteraceae|g__Exiguobacterium	0	0	0	0	0	0	0	0	0	0	0	0	0	5.70858e-05	0	0	0	0	0	0	0	0	0	0
k__Bacteria	0	0	0	0	0	0	0	0	0	0	0	0	2.85429e-05	0	0	0	0	0	0	0	0	0	0	0
Unassigned	0	0	0	0	0	0	2.85429e-05	0	0	0	0	0	0	0	0	0	0	0	0	0	0	0	0	0
k__Bacteria|p__Firmicutes|c__Bacilli|o__Lactobacillales	7.13572e-05	0	0	0	0	0	0	0	0	0	0	0	0	0	0	0	0	0	0	0	0	0	0	0
k__Bacteria	0	0	0	0	0	0	0	0	0	0	0	0	0	0	0	0	0	0	0	4.28143e-05	0	0	0	0
k__Bacteria|p__Bacteroidota|c__Bacteroidia|o__Bacteroidales|f__Muribaculaceae|g__|s__	0	7.13572e-05	0	0	0	0	0	0	0	0	0	0	0	0	0	0	0	0	0	0	0	0	0	0
k__Bacteria	0	1.42714e-05	0	0	0	2.85429e-05	0	0	0	0	0	0	0	0	0	0	0	0	0	0	0	0	0	0
k__Bacteria|p__Acidobacteriota|c__Acidobacteriae|o__Subgroup_2|f__unidentified_Subgroup_2|g__unidentified_Subgroup_2|s__bacterium_Ellin7509	0	0	4.28143e-05	0	0	0	0	0	0	0	0	0	0	0	0	0	0	0	0	0	0	0	0	0
k__Bacteria|p__Proteobacteria|c__Alphaproteobacteria|o__Sphingomonadales|f__Sphingomonadaceae	0	0	7.13572e-05	0	0	0	0	0	0	0	0	0	0	0	0	0	0	0	0	0	0	0	0	0
k__Bacteria	0	0	0	0	4.28143e-05	0	0	0	0	0	0	0	0	0	0	0	0	0	0	0	0	0	0	0
k__Bacteria|p__Bacteroidota|c__Bacteroidia|o__Bacteroidales|f__Muribaculaceae|g__|s__	0	0	0	0	0	4.28143e-05	0	0	0	0	0	0	0	0	0	0	0	0	0	0	0	0	0	0
k__Bacteria|p__Proteobacteria|c__Alphaproteobacteria|o__Rickettsiales|f__Mitochondria|g__|s__	0	0	0	0	0	0	2.85429e-05	0	0	0	0	0	0	0	0	0	0	0	0	0	0	0	0	0
k__Bacteria|p__Proteobacteria|c__Alphaproteobacteria|o__Rhizobiales|f__Rhizobiaceae	0	0	2.85429e-05	0	0	0	0	0	0	0	0	0	0	0	0	0	0	0	0	0	0	0	0	0
k__Bacteria	0	0	0	0	0	0	0	0	4.28143e-05	0	0	0	0	0	0	0	0	0	0	0	0	0	0	0
k__Bacteria|p__Firmicutes|c__Clostridia|o__Lachnospirales|f__Lachnospiraceae|g__Lachnospiraceae_NK4A136_group|s__Lachnospiraceae_bacterium_A4	0	0	0	0	0	0	0	0	0	0	0	0	0	0	0	0	0	0	5.70858e-05	0	0	0	0	0
k__Bacteria|p__Firmicutes|c__Bacilli|o__Staphylococcales|f__Staphylococcaceae|g__Staphylococcus	0	0	0	0	0	0	0	0	0	2.85429e-05	0	0	0	0	0	0	0	0	0	0	0	0	0	0
k__Bacteria|p__Actinobacteriota|c__Thermoleophilia|o__Solirubrobacterales|f__Solirubrobacteraceae|g__Solirubrobacter|s__	0	0	0	0	0	0	0	0	0	0	0	2.85429e-05	0	0	0	0	0	0	0	0	0	0	0	0
k__Bacteria|p__Actinobacteriota|c__Actinobacteria|o__Micrococcales|f__Dermabacteraceae|g__Brachybacterium	0	0	0	0	0	0	0	0	0	0	0	5.70858e-05	0	0	0	0	0	0	0	0	0	0	0	0
k__Bacteria|p__Actinobacteriota|c__Actinobacteria|o__Micrococcales|f__Microbacteriaceae|g__Microbacterium	0	0	0	0	0	0	0	0	0	0	0	0	0	0	0	0	0	0	4.28143e-05	0	0	0	0	0
k__Bacteria|p__Actinobacteriota|c__Actinobacteria|o__Corynebacteriales|f__Corynebacteriaceae|g__Corynebacterium	0	0	0	0	0	0	0	0	0	0	0	0	0	0	0	0	4.28143e-05	0	0	0	0	0	0	0
k__Bacteria	0	0	0	0	0	0	0	0	2.85429e-05	0	0	0	0	0	0	0	0	0	0	0	0	0	0	0
k__Bacteria|p__Proteobacteria|c__Alphaproteobacteria|o__Rickettsiales|f__Rickettsiaceae|g__|s__	0	0	0	0	0	0	0	0	0	0	0	0	2.85429e-05	0	0	0	0	0	0	0	0	0	0	0
k__Bacteria|p__Proteobacteria|c__Alphaproteobacteria|o__Rhizobiales|f__Xanthobacteraceae|g__Bradyrhizobium	0	0	0	0	0	0	0	0	0	0	0	0	2.85429e-05	0	0	0	0	0	0	0	0	0	0	0
k__Bacteria	0	0	0	0	0	0	0	0	0	0	0	0	2.85429e-05	0	0	0	0	0	0	0	0	0	0	0
k__Bacteria|p__Bacteroidota|c__Bacteroidia|o__Bacteroidales|f__Bacteroidaceae|g__Bacteroides	0	0	0	0	0	0	0	0	0	0	0	0	2.85429e-05	0	0	0	0	0	0	0	0	0	0	0
k__Bacteria	0	0	0	0	0	0	0	0	0	0	0	0	2.85429e-05	0	0	0	0	0	0	0	0	0	0	0
k__Bacteria|p__Proteobacteria|c__Alphaproteobacteria|o__Rickettsiales|f__Mitochondria|g__|s__	0	0	0	0	0	0	0	0	0	0	0	0	4.28143e-05	0	0	0	0	0	0	0	0	0	0	0
k__Bacteria|p__Actinobacteriota|c__Actinobacteria|o__Micrococcales|f__Microbacteriaceae|g__Leucobacter|s__Leucobacter_holotrichiae	0	0	0	0	0	0	0	0	0	0	0	0	0	0	0	0	0	0	2.85429e-05	0	0	0	0	0
Unassigned	0	0	0	0	0	0	0	0	0	0	0	0	2.85429e-05	0	0	0	0	0	0	0	0	0	0	0
k__Bacteria|p__Actinobacteriota|c__Actinobacteria|o__Corynebacteriales|f__Corynebacteriaceae|g__Corynebacterium	0	0	0	0	0	0	0	0	0	0	0	0	0	0	0	0	0	0	0	4.28143e-05	0	0	0	0
k__Bacteria|p__Proteobacteria|c__Alphaproteobacteria|o__Rhizobiales|f__Rhizobiaceae	0	0	0	0	0	0	0	0	0	0	0	0	0	0	0	0	0	0	5.70858e-05	0	0	0	0	0
k__Bacteria|p__Firmicutes|c__Bacilli|o__Lactobacillales|f__Lactobacillaceae|g__Weissella	0	0	0	0	0	0	0	0	0	0	0	0	0	0	0	0	0	0	2.85429e-05	0	0	0	0	0
k__Bacteria|p__Actinobacteriota|c__Actinobacteria|o__Micrococcales|f__Microbacteriaceae	0	0	0	0	0	0	0	0	0	0	0	0	0	0	0	0	0	0	2.85429e-05	0	0	0	0	0
k__Bacteria|p__Firmicutes|c__Bacilli|o__Bacillales|f__Bacillaceae|g__Bacillus|s__Bacillus_pseudofirmus	0	0	0	0	0	0	0	0	0	0	0	0	0	0	0	0	0	0	1.42714e-05	0	0	0	0	0
k__Bacteria|p__Actinobacteriota|c__Actinobacteria|o__Corynebacteriales|f__Corynebacteriaceae|g__Corynebacterium	0	0	0	0	0	0	0	0	0	0	0	0	2.85429e-05	0	0	0	0	0	0	0	0	0	0	0
k__Bacteria|p__Proteobacteria|c__Alphaproteobacteria|o__Rickettsiales|f__Mitochondria|g__|s__	0	0	0	0	0	0	0	0	0	0	0	0	2.85429e-05	0	0	0	0	0	0	0	0	0	0	0
k__Bacteria|p__Actinobacteriota|c__Actinobacteria|o__Micrococcales|f__Dermabacteraceae|g__Brachybacterium	0	0	0	0	0	0	0	0	0	0	0	0	0	0	0	0	0	0	0	0	0	2.85429e-05	0	0
k__Bacteria|p__Proteobacteria|c__Alphaproteobacteria|o__Kiloniellales	0	0	0	0	0	0	0	0	0	0	0	0	0	2.85429e-05	0	0	0	0	0	0	0	0	0	0
k__Bacteria|p__Firmicutes|c__Clostridia|o__Peptostreptococcales-Tissierellales|f__Peptostreptococcaceae|g__Romboutsia	0	0	0	0	0	0	0	0	0	0	0	0	0	2.85429e-05	0	0	0	0	0	0	0	0	0	0
k__Bacteria|p__Proteobacteria|c__Alphaproteobacteria|o__Caulobacterales|f__Caulobacteraceae|g__Brevundimonas	0	0	0	0	0	0	0	0	0	0	0	0	0	4.28143e-05	0	0	0	0	0	0	0	0	0	0
k__Bacteria|p__Proteobacteria|c__Alphaproteobacteria|o__Rickettsiales|f__Mitochondria|g__unidentified_Mitochondria	0	0	0	0	0	0	0	0	0	0	0	0	0	2.85429e-05	0	0	0	0	0	0	0	0	0	0
k__Archaea|p__Euryarchaeota|c__Methanobacteria|o__Methanobacteriales|f__Methanobacteriaceae|g__Methanobrevibacter|s__Methanobrevibacter_ruminantium	0	0	0	0	0	0	0	0	0	0	0	0	0	0	0	0	0	0	0	0	4.28143e-05	0	0	0
k__Bacteria|p__Firmicutes|c__Clostridia|o__Monoglobales|f__Monoglobaceae|g__Monoglobus|s__	0	0	0	0	0	0	0	0	0	0	0	0	0	0	0	0	0	0	0	0	4.28143e-05	0	0	0
k__Bacteria	0	0	0	0	0	0	0	0	0	0	0	0	0	0	0	0	0	0	0	0	2.85429e-05	0	0	0
k__Bacteria|p__Bacteroidota|c__Bacteroidia|o__Bacteroidales|f__Rikenellaceae|g__Alistipes|s__	0	0	0	0	0	0	0	0	0	0	0	0	0	0	0	0	0	0	0	0	4.28143e-05	0	0	0
k__Bacteria|p__Firmicutes|c__Bacilli|o__Lactobacillales|f__Enterococcaceae|g__Enterococcus	0	0	0	0	0	0	0	0	0	0	0	0	0	0	0	0	0	0	0	0	0	2.85429e-05	0	0
k__Bacteria|p__Firmicutes|c__Clostridia|o__Clostridia_UCG-014|f__|g__|s__	0	0	0	0	0	0	0	0	0	0	0	0	0	0	0	0	0	0	0	0	0	0	4.28143e-05	0
Unassigned	0	0	0	0	0	0	0	0	0	0	0	0	0	0	0	0	0	0	0	0	0	0	2.85429e-05	0
k__Bacteria	0	0	0	0	0	0	0	0	0	0	0	0	0	0	0	0	0	0	0	0	0	0	2.85429e-05	0
k__Bacteria|p__Actinobacteriota|c__Actinobacteria|o__Micrococcales|f__Intrasporangiaceae	0	0	0	0	0	0	0	0	0	0	0	0	0	0	0	0	0	0	0	0	0	0	5.70858e-05	0
k__Bacteria|p__Firmicutes|c__Bacilli|o__Lactobacillales|f__Enterococcaceae|g__Enterococcus	0	0	0	0	0	0	0	0	0	0	0	0	0	0	0	0	0	0	0	0	0	0	0	2.85429e-05
k__Bacteria	0	0	0	0	0	0	0	0	0	0	0	0	0	0	0	0	0	7.13572e-05	0	0	0	0	0	0
k__Bacteria|p__Actinobacteriota|c__Coriobacteriia|o__Coriobacteriales|f__Eggerthellaceae|g__Enterorhabdus|s__	0	0	0	0	0	0	0	0	0	0	0	0	0	0	0	0	0	0	2.85429e-05	0	0	0	0	0
k__Bacteria|p__Proteobacteria|c__Gammaproteobacteria|o__Pseudomonadales|f__Moraxellaceae|g__Acinetobacter	0	0	0	0	0	2.85429e-05	0	0	0	0	0	0	0	0	0	0	0	0	0	0	0	0	0	0
k__Bacteria|p__Proteobacteria|c__Gammaproteobacteria|o__Burkholderiales|f__Comamonadaceae|g__Comamonas	0	0	0	0	0	0	0	0	0	0	0	0	0	0	0	0	0	7.13572e-05	0	0	0	0	0	0
k__Bacteria|p__Firmicutes|c__Bacilli|o__Lactobacillales|f__Enterococcaceae|g__Enterococcus	0	0	0	2.85429e-05	0	0	0	0	0	0	0	0	0	0	0	0	0	0	0	0	0	0	0	0
k__Bacteria|p__Proteobacteria|c__Gammaproteobacteria|o__Enterobacterales|f__Enterobacteriaceae|g__Escherichia-Shigella	0	0	0	0	0	0	0	0	0	0	0	0	0	0	0	0	0	7.13572e-05	0	0	0	0	0	0
k__Bacteria|p__Firmicutes|c__Clostridia|o__Oscillospirales|f__Ruminococcaceae	5.70858e-05	0	0	0	0	0	0	0	0	0	0	0	0	0	0	0	0	0	0	0	0	0	0	0
k__Bacteria|p__Firmicutes|c__Bacilli|o__Bacillales|f__Bacillaceae|g__Bacillus	5.70858e-05	0	0	0	0	0	0	0	0	0	0	0	0	0	0	0	0	0	0	0	0	0	0	0
Unassigned	5.70858e-05	0	0	0	0	0	0	0	0	0	0	0	0	0	0	0	0	0	0	0	0	0	0	0
k__Bacteria|p__Cyanobacteria|c__Cyanobacteriia|o__Chloroplast|f__unidentified_Chloroplast|g__unidentified_Chloroplast	5.70858e-05	0	0	0	0	0	0	0	0	0	0	0	0	0	0	0	0	0	0	0	0	0	0	0
k__Bacteria	0	2.85429e-05	0	0	0	0	0	0	0	0	0	0	0	0	0	0	0	0	0	0	0	0	0	0
k__Bacteria|p__Actinobacteriota|c__Actinobacteria|o__Micrococcales|f__Bogoriellaceae|g__Georgenia	0	2.85429e-05	0	0	0	0	0	0	0	0	0	0	0	0	0	0	0	0	0	0	0	0	0	0
k__Bacteria|p__Proteobacteria|c__Gammaproteobacteria|o__Burkholderiales|f__Alcaligenaceae|g__Paenalcaligenes	0	2.85429e-05	0	0	0	0	0	0	0	0	0	0	0	0	0	0	0	0	0	0	0	0	0	0
k__Bacteria|p__Firmicutes|c__Bacilli|o__Lactobacillales|f__Lactobacillaceae|g__Lacticaseibacillus	0	0	2.85429e-05	0	0	0	0	0	0	0	0	0	0	0	0	0	0	0	0	0	0	0	0	0
k__Bacteria|p__Firmicutes|c__Negativicutes|o__Veillonellales-Selenomonadales|f__Veillonellaceae|g__Veillonella	0	0	4.28143e-05	0	0	0	0	0	0	0	0	0	0	0	0	0	0	0	0	0	0	0	0	0
k__Bacteria|p__Firmicutes|c__Bacilli|o__Lactobacillales|f__Enterococcaceae|g__Enterococcus	0	0	2.85429e-05	0	0	0	0	0	0	0	0	0	0	0	0	0	0	0	0	0	0	0	0	0
k__Bacteria|p__Proteobacteria|c__Gammaproteobacteria|o__Immundisolibacterales|f__Immundisolibacteraceae|g__Immundisolibacter|s__	0	0	0	2.85429e-05	0	0	0	0	0	0	0	0	0	0	0	0	0	0	0	0	0	0	0	0
k__Bacteria	0	0	0	5.70858e-05	0	0	0	0	0	0	0	0	0	0	0	0	0	0	0	0	0	0	0	0
k__Bacteria|p__Proteobacteria|c__Alphaproteobacteria|o__Acetobacterales|f__Acetobacteraceae|g__Commensalibacter|s__Acetobacteraceae_bacterium_M3_10_1TCO2	0	0	0	2.85429e-05	0	0	0	0	0	0	0	0	0	0	0	0	0	0	0	0	0	0	0	0
k__Bacteria|p__Proteobacteria|c__Alphaproteobacteria|o__Rickettsiales|f__Mitochondria|g__|s__	0	0	2.85429e-05	0	0	0	0	0	0	0	0	0	0	0	0	0	0	0	0	0	0	0	0	0
k__Bacteria	0	0	0	0	2.85429e-05	0	0	0	0	0	0	0	0	0	0	0	0	0	0	0	0	0	0	0
k__Bacteria|p__Proteobacteria|c__Gammaproteobacteria|o__Burkholderiales|f__Comamonadaceae|g__Comamonas|s__Comamonas_sediminis	0	0	0	0	0	0	0	0	0	4.28143e-05	0	0	0	0	0	0	0	0	0	0	0	0	0	0
k__Bacteria|p__Proteobacteria|c__Alphaproteobacteria|o__Rickettsiales|f__Mitochondria|g__|s__	0	0	0	0	0	2.85429e-05	0	0	0	0	0	0	0	0	0	0	0	0	0	0	0	0	0	0
k__Bacteria	0	0	0	0	0	0	0	0	0	0	0	2.85429e-05	0	0	0	0	0	0	0	0	0	0	0	0
k__Bacteria|p__Firmicutes|c__Clostridia|o__Lachnospirales|f__Lachnospiraceae|g__Lachnospiraceae_NK4A136_group|s__	0	0	0	0	0	0	0	0	0	0	0	2.85429e-05	0	0	0	0	0	0	0	0	0	0	0	0
k__Bacteria	0	0	0	0	0	0	0	0	0	0	0	2.85429e-05	0	0	0	0	0	0	0	0	0	0	0	0
k__Bacteria|p__Proteobacteria|c__Gammaproteobacteria|o__Enterobacterales	0	0	0	0	0	0	0	0	0	0	0	2.85429e-05	0	0	0	0	0	0	0	0	0	0	0	0
k__Bacteria|p__Proteobacteria|c__Alphaproteobacteria|o__Rickettsiales|f__Mitochondria|g__unidentified_Mitochondria	0	0	0	0	0	0	0	0	0	0	4.28143e-05	0	0	0	0	0	0	0	0	0	0	0	0	0
Unassigned	0	0	0	0	0	0	0	0	0	0	0	0	0	0	0	0	2.85429e-05	0	0	0	0	0	0	0
Unassigned	0	0	0	0	0	0	0	0	2.85429e-05	0	0	0	0	0	0	0	0	0	0	0	0	0	0	0
k__Bacteria	0	0	0	0	0	0	0	0	2.85429e-05	0	0	0	0	0	0	0	0	0	0	0	0	0	0	0
k__Bacteria|p__Firmicutes|c__Clostridia|o__Clostridia_UCG-014|f__|g__|s__	0	0	0	0	0	0	0	2.85429e-05	0	0	0	0	0	0	0	0	0	0	0	0	0	0	0	0
k__Archaea	0	0	0	0	0	0	2.85429e-05	0	0	0	0	0	0	0	0	0	0	0	0	0	0	0	0	0
k__Bacteria	0	0	0	0	0	2.85429e-05	0	0	0	0	0	0	0	0	0	0	0	0	0	0	0	0	0	0
k__Bacteria|p__Acidobacteriota|c__Vicinamibacteria|o__Vicinamibacterales	0	0	0	0	0	0	0	0	0	0	0	0	0	0	0	0	0	0	0	1.42714e-05	0	0	0	0
k__Bacteria|p__Firmicutes	0	0	0	0	0	0	0	0	0	0	0	0	0	1.42714e-05	0	0	0	0	0	0	0	0	0	0
k__Bacteria|p__Firmicutes|c__Clostridia|o__Clostridiales|f__Clostridiaceae|g__Clostridium_sensu_stricto_1	0	0	0	0	0	0	0	0	0	0	0	0	0	0	0	0	0	0	0	1.42714e-05	0	0	0	0
k__Bacteria|p__Acidobacteriota|c__Vicinamibacteria|o__Vicinamibacterales|f__|g__|s__	0	0	0	0	0	0	0	0	0	0	0	0	0	0	0	0	0	0	0	2.85429e-05	0	0	0	0
k__Bacteria|p__WS2|c__|o__|f__|g__|s__	0	0	0	0	0	0	0	0	0	0	0	0	0	0	0	0	0	0	0	2.85429e-05	0	0	0	0
k__Bacteria	0	0	0	0	0	0	0	0	0	0	0	0	0	0	0	0	0	0	0	1.42714e-05	0	0	0	0
k__Bacteria|p__Verrucomicrobiota|c__Verrucomicrobiae|o__Verrucomicrobiales|f__Akkermansiaceae|g__Akkermansia	0	0	0	0	0	0	0	0	0	0	0	0	0	0	0	0	0	0	0	1.42714e-05	1.42714e-05	0	0	0
k__Bacteria|p__Proteobacteria|c__Alphaproteobacteria|o__Caedibacterales|f__Caedibacteraceae|g__Candidatus_Nucleicultrix|s__	0	0	0	0	0	0	0	0	0	0	0	0	0	0	0	0	0	0	1.42714e-05	0	0	0	0	0
k__Bacteria|p__Firmicutes|c__Bacilli	0	0	0	0	0	0	0	0	0	0	0	0	0	0	0	0	0	0	1.42714e-05	0	0	0	0	0
k__Bacteria|p__Actinobacteriota|c__Actinobacteria|o__Corynebacteriales|f__Corynebacteriaceae|g__Corynebacterium	0	0	0	0	0	0	0	0	0	0	2.85429e-05	0	0	0	0	0	0	0	0	0	0	0	0	0
k__Bacteria	0	0	0	0	0	0	0	0	0	0	0	0	0	0	5.70858e-05	0	0	0	0	0	0	0	0	0
k__Bacteria|p__Firmicutes|c__Clostridia|o__Christensenellales|f__Christensenellaceae|g__Christensenellaceae_R-7_group|s__	0	0	0	0	0	0	0	0	0	0	0	0	0	0	0	0	0	0	4.28143e-05	0	0	0	0	0
k__Bacteria|p__Firmicutes|c__Bacilli|o__Bacillales|f__Bacillaceae|g__Bacillus	0	0	0	0	0	0	0	0	0	0	0	0	0	0	0	0	0	5.70858e-05	0	0	0	0	0	0
k__Bacteria|p__Actinobacteriota|c__Actinobacteria|o__Corynebacteriales|f__Corynebacteriaceae|g__Corynebacterium	0	0	0	0	0	0	0	0	0	0	0	0	0	0	0	0	0	5.70858e-05	0	0	0	0	0	0
k__Archaea	0	0	0	0	0	0	0	0	0	0	0	0	0	0	0	0	0	5.70858e-05	0	0	0	0	0	0
k__Bacteria|p__Firmicutes|c__Bacilli|o__Brevibacillales|f__Brevibacillaceae|g__Brevibacillus	0	0	0	0	0	0	0	0	0	0	0	0	0	2.85429e-05	0	0	0	0	0	0	0	0	0	0
k__Archaea|p__Aenigmarchaeota|c__|o__|f__|g__|s__	0	0	0	0	0	0	0	0	0	0	0	0	0	0	0	0	0	0	0	0	0	0	2.85429e-05	0
Unassigned	0	0	0	0	0	0	0	0	0	0	0	0	0	0	5.70858e-05	0	0	0	0	0	0	0	0	0
k__Bacteria|p__Bacteroidota|c__Bacteroidia|o__Bacteroidales|f__Prevotellaceae|g__Alloprevotella	0	0	0	0	0	0	0	0	0	0	0	0	0	0	5.70858e-05	0	0	0	0	0	0	0	0	0
k__Bacteria|p__Firmicutes|c__Clostridia|o__Lachnospirales|f__Lachnospiraceae	0	0	0	0	0	0	0	0	0	0	0	0	0	0	4.28143e-05	0	0	0	0	0	0	0	0	0
k__Bacteria	0	0	0	0	0	0	0	0	0	0	0	0	0	0	0	5.70858e-05	0	0	0	0	0	0	0	0
k__Bacteria|p__Proteobacteria|c__Alphaproteobacteria|o__Rickettsiales|f__Mitochondria	0	0	0	0	0	0	0	0	0	0	0	0	0	0	0	1.42714e-05	0	0	0	0	0	0	0	0
k__Bacteria|p__Proteobacteria|c__Alphaproteobacteria|o__Rickettsiales|f__Mitochondria|g__|s__	0	0	0	0	0	0	0	0	0	0	0	0	0	0	0	0	0	0	0	0	1.42714e-05	0	0	0
k__Bacteria|p__Proteobacteria|c__Alphaproteobacteria|o__Sphingomonadales|f__Sphingomonadaceae|g__Sphingobium	0	0	0	0	0	0	0	0	0	0	0	0	0	0	0	0	0	0	0	0	4.28143e-05	0	0	0
k__Bacteria|p__Proteobacteria|c__Alphaproteobacteria|o__Rickettsiales|f__Mitochondria|g__|s__	0	0	0	0	0	0	0	0	0	0	0	0	0	0	0	0	0	0	0	0	1.42714e-05	0	0	0
k__Bacteria|p__Proteobacteria|c__Gammaproteobacteria|o__Legionellales|f__Legionellaceae|g__Legionella	0	0	0	0	0	0	0	0	0	0	0	0	0	0	0	0	0	0	0	0	2.85429e-05	0	0	0
k__Bacteria|p__Firmicutes|c__Clostridia|o__Oscillospirales|f__Oscillospiraceae|g__UCG-005|s__	0	0	0	0	0	0	0	0	0	0	0	0	0	0	0	0	0	0	0	0	2.85429e-05	0	0	0
k__Bacteria|p__Proteobacteria|c__Alphaproteobacteria|o__Rhodobacterales|f__Rhodobacteraceae|g__Paracoccus	0	0	0	0	0	0	0	0	0	0	0	0	0	0	0	0	0	0	0	0	1.42714e-05	0	0	0
k__Bacteria|p__Firmicutes|c__Bacilli|o__Erysipelotrichales|f__Erysipelotrichaceae|g__Solobacterium|s__Erysipelotrichaceae_bacterium_NK3D112	0	0	0	0	0	0	0	0	0	0	0	0	0	0	0	0	0	0	0	0	1.42714e-05	0	0	0
k__Bacteria|p__Actinobacteriota|c__Actinobacteria|o__Micrococcales|f__Brevibacteriaceae|g__Brevibacterium	0	0	0	0	0	0	0	0	0	0	0	0	0	0	0	0	0	0	0	0	0	2.85429e-05	0	0
k__Bacteria|p__Firmicutes|c__Bacilli|o__Lactobacillales|f__Lactobacillaceae|g__Weissella	0	0	0	0	0	0	0	0	0	0	0	0	0	0	0	0	0	0	0	0	0	1.42714e-05	0	0
k__Bacteria|p__Firmicutes|c__Bacilli|o__Bacillales|f__Planococcaceae|g__Sporosarcina	0	0	0	0	0	0	0	0	0	0	0	0	0	0	0	0	0	0	0	0	0	0	0	1.42714e-05
k__Bacteria|p__Proteobacteria|c__Gammaproteobacteria|o__Pseudomonadales|f__Moraxellaceae|g__Enhydrobacter	0	0	0	0	0	0	0	0	0	0	0	0	0	0	0	0	4.28143e-05	0	0	0	0	0	0	0
k__Bacteria|p__Actinobacteriota|c__Actinobacteria|o__Micrococcales|f__Microbacteriaceae|g__Microbacterium	0	0	0	0	0	0	0	0	2.85429e-05	0	0	0	0	0	0	0	0	0	0	0	0	0	0	0
k__Bacteria|p__Actinobacteriota|c__Actinobacteria|o__Micrococcales|f__Microbacteriaceae	0	0	0	0	0	0	0	0	0	0	1.42714e-05	0	0	0	0	0	0	0	0	0	0	0	0	0
Unassigned	0	0	2.85429e-05	0	0	0	0	0	0	0	0	0	0	0	0	0	0	0	0	0	0	0	0	0
k__Bacteria|p__Proteobacteria|c__Alphaproteobacteria|o__Rhizobiales|f__Rhizobiaceae|g__Allorhizobium-Neorhizobium-Pararhizobium-Rhizobium	0	0	0	2.85429e-05	0	0	0	0	0	0	0	0	0	0	0	0	0	0	0	0	0	0	0	0
Unassigned	0	0	0	2.85429e-05	0	0	0	0	0	0	0	0	0	0	0	0	0	0	0	0	0	0	0	0
Unassigned	0	0	0	1.42714e-05	0	0	0	0	0	0	0	0	0	0	0	0	0	0	0	0	0	0	0	0
Unassigned	0	0	0	2.85429e-05	0	0	0	0	0	0	0	0	0	0	0	0	0	0	0	0	0	0	0	0
k__Bacteria	0	0	0	1.42714e-05	0	0	0	0	0	0	0	0	0	0	0	0	0	0	0	0	0	0	0	0
Unassigned	0	0	4.28143e-05	0	0	0	0	0	0	0	0	0	0	0	0	0	0	0	0	0	0	0	0	0
k__Bacteria	0	0	2.85429e-05	0	0	0	0	0	0	0	0	0	0	0	0	0	0	0	0	0	0	0	0	0
k__Bacteria|p__Proteobacteria|c__Alphaproteobacteria|o__Rickettsiales|f__Mitochondria	0	0	0	0	1.42714e-05	0	0	0	0	0	0	0	0	0	0	0	0	0	0	0	0	0	0	0
k__Bacteria|p__Firmicutes|c__Bacilli|o__Bacillales|f__Bacillaceae	0	2.85429e-05	0	0	0	0	0	0	0	0	0	0	0	0	0	0	0	0	0	0	0	0	0	0
k__Bacteria|p__Firmicutes|c__Bacilli|o__Bacillales|f__Bacillaceae|g__Bacillus	0	2.85429e-05	0	0	0	0	0	0	0	0	0	0	0	0	0	0	0	0	0	0	0	0	0	0
Unassigned	0	2.85429e-05	0	0	0	0	0	0	0	0	0	0	0	0	0	0	0	0	0	0	0	0	0	0
k__Bacteria|p__Cyanobacteria|c__Cyanobacteriia|o__Chloroplast|f__unidentified_Chloroplast|g__unidentified_Chloroplast	4.28143e-05	0	0	0	0	0	0	0	0	0	0	0	0	0	0	0	0	0	0	0	0	0	0	0
k__Bacteria|p__Actinobacteriota|c__Actinobacteria|o__Bifidobacteriales|f__Bifidobacteriaceae|g__Bifidobacterium|s__Bifidobacterium_longum	4.28143e-05	0	0	0	0	0	0	0	0	0	0	0	0	0	0	0	0	0	0	0	0	0	0	0
k__Bacteria|p__Actinobacteriota|c__Actinobacteria|o__Micrococcales|f__Microbacteriaceae	0	0	0	0	0	0	0	0	0	0	2.85429e-05	0	0	0	0	0	0	0	0	0	0	0	0	0
k__Bacteria	0	0	0	0	2.85429e-05	0	0	0	0	0	0	0	0	0	0	0	0	0	0	0	0	0	0	0
k__Bacteria|p__Proteobacteria|c__Alphaproteobacteria|o__Rickettsiales|f__Mitochondria|g__unidentified_Mitochondria	4.28143e-05	0	0	0	0	0	0	0	0	0	0	0	0	0	0	0	0	0	0	0	0	0	0	0
k__Bacteria|p__Proteobacteria|c__Gammaproteobacteria|o__Enterobacterales	0	0	0	0	1.42714e-05	0	0	0	0	0	0	0	0	0	0	0	0	0	0	0	0	0	0	0
k__Bacteria|p__Proteobacteria|c__Alphaproteobacteria|o__Rickettsiales|f__Mitochondria|g__|s__	0	0	0	0	0	0	0	0	4.28143e-05	0	0	0	0	0	0	0	0	0	0	0	0	0	0	0
k__Bacteria|p__Proteobacteria|c__Alphaproteobacteria|o__Rickettsiales|f__Mitochondria|g__|s__	0	0	0	0	0	1.42714e-05	0	0	0	0	0	0	0	0	0	1.42714e-05	0	0	0	0	0	0	0	0
k__Bacteria|p__Firmicutes|c__Bacilli|o__Lactobacillales|f__Lactobacillaceae|g__Ligilactobacillus|s__Lactobacillus_agilis	0	0	0	0	0	0	0	0	0	0	2.85429e-05	0	0	0	0	0	0	0	0	0	0	0	0	0
k__Bacteria|p__Firmicutes|c__Bacilli|o__Lactobacillales|f__Enterococcaceae|g__Enterococcus	0	0	0	0	0	0	0	0	0	2.85429e-05	0	0	0	0	0	0	0	0	0	0	0	0	0	0
k__Bacteria|p__Firmicutes|c__Bacilli|o__Lactobacillales|f__Enterococcaceae|g__Enterococcus	0	0	0	0	0	0	0	0	0	4.28143e-05	0	0	0	0	0	0	0	0	0	0	0	0	0	0
k__Bacteria	0	0	0	0	0	0	0	0	0	1.42714e-05	0	0	0	0	0	0	0	0	0	0	0	0	0	0
k__Bacteria|p__Proteobacteria|c__Alphaproteobacteria|o__Rickettsiales|f__Mitochondria	0	0	0	0	0	0	0	0	1.42714e-05	0	0	0	0	0	0	0	0	0	0	0	0	0	0	0
k__Bacteria|p__Firmicutes|c__Bacilli|o__Lactobacillales|f__Enterococcaceae|g__Enterococcus	0	0	0	0	0	0	0	0	0	4.28143e-05	0	0	0	0	0	0	0	0	0	0	0	0	0	0
k__Bacteria|p__Proteobacteria|c__Gammaproteobacteria|o__Enterobacterales|f__Morganellaceae|g__Proteus	0	0	0	0	0	0	0	2.85429e-05	0	0	0	0	0	0	0	0	0	0	0	0	0	0	0	0
k__Bacteria	0	0	0	0	0	0	2.85429e-05	0	0	0	0	0	0	0	0	0	0	0	0	0	0	0	0	0
k__Bacteria	0	0	0	0	0	0	1.42714e-05	0	0	0	0	0	0	0	0	0	0	2.85429e-05	0	0	0	0	0	0
k__Bacteria	0	0	0	0	0	0	1.42714e-05	0	0	0	0	0	0	0	0	0	0	0	0	0	0	0	0	0
k__Bacteria|p__Proteobacteria|c__Gammaproteobacteria|o__Burkholderiales|f__Comamonadaceae|g__Aquabacterium	0	0	0	0	0	0	0	2.85429e-05	0	0	0	0	0	0	0	0	0	0	0	0	0	0	0	0
k__Bacteria|p__Proteobacteria|c__Alphaproteobacteria|o__Ferrovibrionales|f__Ferrovibrionaceae|g__Ferrovibrio|s__Ferrovibrio_denitrificans	0	0	0	0	0	0	1.42714e-05	0	0	0	0	0	0	0	0	0	0	0	0	0	0	0	0	0
k__Bacteria|p__Proteobacteria|c__Gammaproteobacteria|o__Enterobacterales|f__Vibrionaceae|g__Vibrio	0	0	0	0	0	0	0	0	0	0	0	0	0	0	0	0	0	0	0	1.42714e-05	0	0	0	0
k__Bacteria|p__Firmicutes|c__Bacilli|o__Lactobacillales|f__Lactobacillaceae	0	0	0	0	0	0	0	0	0	0	0	0	0	0	0	0	0	0	1.42714e-05	0	0	0	0	0
k__Bacteria|p__Firmicutes|c__Bacilli|o__Lactobacillales|f__Enterococcaceae|g__Enterococcus	0	0	0	0	0	0	0	0	0	0	0	0	0	0	0	0	0	0	1.42714e-05	0	0	0	0	0
k__Bacteria|p__Gemmatimonadota|c__Gemmatimonadetes|o__Gemmatimonadales|f__Gemmatimonadaceae|g__Gemmatimonas|s__	0	0	0	0	0	0	0	0	0	0	0	0	0	0	0	0	0	0	0	2.85429e-05	0	0	0	0
Unassigned	0	0	0	0	0	0	0	0	0	0	0	0	0	0	0	0	0	0	0	1.42714e-05	0	0	0	0
k__Bacteria|p__Firmicutes|c__Bacilli|o__Staphylococcales|f__Staphylococcaceae|g__Staphylococcus	0	0	0	0	0	0	0	0	0	0	0	0	0	0	0	0	0	0	0	2.85429e-05	0	0	0	0
k__Bacteria|p__Acidobacteriota|c__Acidobacteriae|o__Solibacterales|f__Solibacteraceae|g__Candidatus_Solibacter|s__	0	0	0	0	0	0	0	0	0	0	0	0	0	0	0	0	0	0	0	1.42714e-05	0	0	0	0
k__Bacteria|p__Firmicutes|c__Bacilli|o__Lactobacillales|f__Lactobacillaceae|g__Weissella	0	0	0	0	0	0	0	0	0	0	0	0	0	0	0	0	0	0	0	4.28143e-05	0	0	0	0
k__Bacteria|p__Firmicutes|c__Bacilli|o__Lactobacillales|f__Lactobacillaceae|g__Weissella	0	0	0	0	0	0	0	0	0	0	0	0	0	0	0	0	0	0	0	1.42714e-05	0	0	0	0
k__Bacteria	0	0	0	0	0	0	0	0	0	0	0	0	1.42714e-05	0	0	0	0	0	0	0	0	0	0	0
k__Bacteria|p__Proteobacteria|c__Alphaproteobacteria|o__Rickettsiales|f__Mitochondria	0	0	0	0	0	0	0	0	0	0	0	0	2.85429e-05	0	0	0	0	0	0	0	0	0	0	0
k__Bacteria|p__Proteobacteria|c__Alphaproteobacteria|o__Rickettsiales|f__Mitochondria	0	0	0	0	0	0	0	0	0	0	0	0	2.85429e-05	0	0	0	0	0	0	0	0	0	0	0
k__Bacteria|p__Acidobacteriota|c__Acidobacteriae|o__Bryobacterales|f__Bryobacteraceae|g__Bryobacter|s__	0	0	0	0	0	0	0	0	0	0	0	0	0	0	0	0	0	0	1.42714e-05	0	0	0	0	0
k__Bacteria|p__Firmicutes|c__Bacilli|o__Paenibacillales|f__Paenibacillaceae	0	0	0	0	0	0	0	0	0	0	0	0	0	0	0	0	0	2.85429e-05	0	0	0	0	0	0
k__Bacteria|p__Proteobacteria|c__Gammaproteobacteria|o__Burkholderiales|f__Alcaligenaceae|g__Pusillimonas|s__	0	0	0	0	0	0	0	0	0	0	0	0	0	0	0	0	0	2.85429e-05	0	0	0	0	0	0
k__Bacteria|p__Proteobacteria|c__Gammaproteobacteria|o__Enterobacterales|f__Enterobacteriaceae	0	0	0	0	0	0	0	0	0	0	0	0	0	0	0	0	0	4.28143e-05	0	0	0	0	0	0
k__Bacteria|p__Proteobacteria|c__Alphaproteobacteria|o__Rhizobiales|f__Xanthobacteraceae|g__|s__	0	0	0	0	0	0	0	0	0	0	0	0	0	0	0	0	0	4.28143e-05	0	0	0	0	0	0
k__Bacteria|p__Proteobacteria|c__Gammaproteobacteria|o__Pseudomonadales|f__Pseudomonadaceae|g__Pseudomonas	0	0	0	0	0	0	0	0	0	0	0	0	0	0	0	0	0	2.85429e-05	0	0	0	0	0	0
k__Bacteria|p__Proteobacteria	0	0	0	0	0	0	0	0	0	0	0	0	0	0	0	0	0	4.28143e-05	0	0	0	0	0	0
k__Bacteria|p__Proteobacteria|c__Gammaproteobacteria|o__Burkholderiales|f__Alcaligenaceae|g__Bordetella	0	0	0	0	0	0	0	0	0	0	0	0	0	0	0	0	0	5.70858e-05	0	0	0	0	0	0
k__Bacteria|p__Firmicutes|c__Bacilli|o__Lactobacillales|f__Enterococcaceae|g__Enterococcus	0	0	0	0	0	0	0	0	0	0	0	0	0	0	0	0	1.42714e-05	0	0	0	0	0	0	0
k__Bacteria|p__Chloroflexi|c__Chloroflexia|o__Kallotenuales|f__AKIW781|g__|s__	0	0	0	0	0	0	0	0	0	0	0	0	0	0	0	0	1.42714e-05	0	0	0	0	0	0	0
k__Bacteria|p__Firmicutes|c__Bacilli|o__Lactobacillales|f__Enterococcaceae|g__Enterococcus	0	0	0	0	0	0	0	0	0	0	0	1.42714e-05	0	0	0	0	0	0	0	0	0	0	0	0
k__Bacteria|p__Firmicutes|c__Bacilli|o__Lactobacillales|f__Enterococcaceae|g__Enterococcus	0	0	0	0	0	0	0	0	0	0	0	2.85429e-05	0	0	0	0	0	0	0	0	0	0	0	0
k__Bacteria|p__Actinobacteriota|c__Actinobacteria|o__Corynebacteriales|f__Corynebacteriaceae|g__Corynebacterium	0	0	0	0	0	0	0	0	0	0	0	2.85429e-05	0	0	0	0	0	0	0	0	0	0	0	0
k__Bacteria|p__Proteobacteria|c__Gammaproteobacteria|o__Burkholderiales|f__Comamonadaceae	0	0	0	0	0	0	0	0	0	0	0	1.42714e-05	0	0	0	0	0	0	0	0	0	0	0	0
Unassigned	0	0	0	0	0	0	0	0	0	0	0	2.85429e-05	0	0	0	0	0	0	0	0	0	0	0	0
k__Bacteria|p__Fusobacteriota|c__Fusobacteriia|o__Fusobacteriales|f__Fusobacteriaceae|g__Fusobacterium	0	0	0	0	0	0	0	0	0	0	0	0	0	2.85429e-05	0	0	0	0	0	0	0	0	0	0
k__Bacteria|p__Proteobacteria|c__Gammaproteobacteria|o__Enterobacterales|f__Enterobacteriaceae|g__Enterobacter	0	0	0	0	0	0	0	0	0	0	0	0	2.85429e-05	0	0	0	0	0	0	0	0	0	0	0
k__Bacteria|p__Gemmatimonadota|c__Gemmatimonadetes|o__Gemmatimonadales|f__Gemmatimonadaceae|g__|s__	0	0	0	0	0	0	0	0	0	0	0	0	0	0	0	1.42714e-05	0	0	0	0	0	0	0	0
k__Bacteria|p__Actinobacteriota|c__Thermoleophilia|o__Solirubrobacterales|f__Solirubrobacteraceae|g__Solirubrobacter|s__	0	0	0	0	0	0	0	0	0	0	0	0	0	1.42714e-05	0	0	0	0	0	0	0	0	0	0
k__Bacteria|p__Firmicutes|c__Clostridia|o__Oscillospirales|f__UCG-010|g__|s__	0	0	0	0	0	0	0	0	0	0	0	0	0	1.42714e-05	0	0	0	0	0	0	0	0	0	0
k__Bacteria|p__Firmicutes|c__Bacilli|o__Lactobacillales|f__Lactobacillaceae|g__Weissella	0	0	0	0	0	0	0	0	0	0	0	0	0	0	0	0	0	0	0	0	0	0	0	2.85429e-05
k__Bacteria|p__Firmicutes|c__Bacilli|o__Lactobacillales|f__Lactobacillaceae|g__Weissella|s__Weissella_viridescens	0	0	0	0	0	0	0	0	0	0	0	0	0	0	0	0	0	0	0	0	0	0	0	1.42714e-05
k__Bacteria|p__Firmicutes|c__Bacilli|o__Lactobacillales|f__Lactobacillaceae|g__Weissella	0	0	0	0	0	0	0	0	0	0	0	0	0	0	0	0	0	0	0	0	0	0	0	1.42714e-05
k__Bacteria|p__Proteobacteria|c__Gammaproteobacteria|o__Burkholderiales|f__Burkholderiaceae|g__Limnobacter|s__	0	0	0	0	0	0	0	0	0	0	0	0	0	0	0	0	0	0	0	0	0	0	1.42714e-05	0
k__Bacteria|p__Proteobacteria|c__Gammaproteobacteria|o__Enterobacterales|f__Enterobacteriaceae|g__Enterobacter	0	0	0	0	0	0	0	0	0	0	0	0	0	0	0	0	0	0	0	0	0	2.85429e-05	0	0
k__Bacteria|p__Firmicutes|c__Bacilli|o__Lactobacillales|f__Lactobacillaceae|g__Weissella	0	0	0	0	0	0	0	0	0	0	0	0	0	0	0	0	0	0	0	0	0	1.42714e-05	0	0
k__Bacteria|p__Firmicutes|c__Bacilli|o__Lactobacillales|f__Lactobacillaceae|g__Weissella	0	0	0	0	0	0	0	0	0	0	0	0	0	0	0	0	0	0	0	0	0	1.42714e-05	0	0
k__Bacteria	0	0	0	0	0	0	0	0	0	0	0	0	0	0	0	0	0	0	0	0	0	1.42714e-05	0	0
k__Bacteria|p__Actinobacteriota|c__Actinobacteria|o__Kineosporiales|f__Kineosporiaceae|g__Quadrisphaera	0	0	0	0	0	0	0	0	0	0	0	0	0	0	0	0	0	0	0	0	1.42714e-05	0	0	0
k__Bacteria|p__Proteobacteria	0	0	0	0	0	0	0	0	0	0	0	0	0	0	0	0	0	0	0	0	2.85429e-05	0	0	0
k__Bacteria	0	0	0	0	0	0	0	0	0	0	0	0	0	0	0	0	0	0	0	0	1.42714e-05	0	0	0
k__Bacteria|p__Proteobacteria|c__Alphaproteobacteria|o__Rickettsiales|f__Mitochondria|g__|s__	0	0	0	0	0	0	0	0	0	0	0	0	0	0	0	0	0	0	0	0	1.42714e-05	0	0	0
k__Bacteria|p__Proteobacteria|c__Gammaproteobacteria|o__Burkholderiales|f__Oxalobacteraceae|g__Massilia	0	0	0	0	0	0	0	0	0	0	0	0	0	0	0	2.85429e-05	0	0	0	0	0	0	0	0
k__Bacteria|p__Proteobacteria|c__Alphaproteobacteria|o__Acetobacterales|f__Acetobacteraceae|g__Asaia	0	0	0	0	0	0	0	0	0	0	0	1.42714e-05	0	0	0	0	0	0	0	0	0	0	0	0
k__Bacteria	0	0	0	0	0	0	0	0	0	0	0	0	0	0	0	4.28143e-05	0	0	0	0	0	0	0	0
k__Bacteria|p__Proteobacteria|c__Alphaproteobacteria	0	0	0	0	0	0	0	0	0	0	0	0	0	0	0	1.42714e-05	0	0	0	0	0	0	0	0
k__Bacteria|p__Firmicutes|c__Clostridia|o__Lachnospirales|f__Lachnospiraceae	0	0	0	0	0	0	0	0	0	0	0	0	0	0	5.70858e-05	0	0	0	0	0	0	0	0	0
k__Bacteria|p__Proteobacteria|c__Alphaproteobacteria|o__Rickettsiales|f__Mitochondria|g__unidentified_Mitochondria|s__Colubraria_reticulata	0	0	0	0	0	0	0	0	0	0	0	0	0	0	2.85429e-05	0	0	0	0	0	0	0	0	0
k__Bacteria|p__Proteobacteria|c__Alphaproteobacteria|o__Rickettsiales|f__Mitochondria	0	0	0	0	0	0	0	0	0	0	0	0	0	0	2.85429e-05	0	0	0	0	0	0	0	0	0
k__Bacteria	0	0	0	0	0	0	0	0	0	0	0	0	0	0	5.70858e-05	0	0	0	0	0	0	0	0	0
k__Bacteria|p__Firmicutes|c__Clostridia|o__Lachnospirales|f__Lachnospiraceae|g__Blautia	0	0	0	0	0	0	0	0	0	0	0	0	0	1.42714e-05	0	0	0	0	0	0	0	0	0	0
k__Bacteria|p__Cyanobacteria|c__Cyanobacteriia|o__Chloroplast|f__unidentified_Chloroplast|g__unidentified_Chloroplast	0	0	0	0	0	0	0	0	0	0	0	0	0	1.42714e-05	0	0	0	0	0	0	0	0	0	0
k__Bacteria|p__Firmicutes|c__Clostridia|o__Peptostreptococcales-Tissierellales|f__Peptostreptococcaceae	0	0	0	0	0	0	0	0	0	0	0	0	0	1.42714e-05	0	0	0	0	0	0	0	0	0	0
k__Bacteria|p__Proteobacteria|c__Gammaproteobacteria|o__Xanthomonadales|f__Xanthomonadaceae|g__Arenimonas|s__bacterium_CYCU-0215	0	0	0	0	0	0	0	0	0	0	0	0	0	1.42714e-05	0	0	0	0	0	0	0	0	0	0
k__Bacteria|p__Firmicutes|c__Symbiobacteriia|o__Symbiobacteriales|f__Symbiobacteraceae|g__Symbiobacterium|s__	0	0	0	0	0	0	0	0	0	0	0	0	0	2.85429e-05	0	0	0	0	0	0	0	0	0	0
k__Bacteria|p__Chloroflexi|c__KD4-96|o__|f__|g__|s__	0	0	0	0	0	0	0	0	0	0	0	0	0	1.42714e-05	0	0	0	0	0	0	0	0	0	0
k__Bacteria|p__Actinobacteriota|c__Actinobacteria|o__Micrococcales|f__Dermabacteraceae|g__Dermabacter	0	0	0	0	0	0	0	0	0	0	0	0	0	4.28143e-05	0	0	0	0	0	0	0	0	0	0
k__Bacteria|p__Firmicutes|c__Clostridia|o__Lachnospirales|f__Lachnospiraceae	0	0	0	0	0	0	0	0	0	0	0	1.42714e-05	0	0	0	0	0	0	0	0	0	0	0	0
k__Bacteria|p__Proteobacteria|c__Alphaproteobacteria|o__Rickettsiales|f__Mitochondria|g__|s__	0	0	0	0	0	0	0	0	0	0	0	0	0	0	0	1.42714e-05	0	0	0	0	0	0	0	0
k__Bacteria|p__Firmicutes|c__Bacilli|o__Lactobacillales|f__Enterococcaceae|g__Enterococcus	0	0	0	0	0	0	0	0	0	0	1.42714e-05	0	0	0	0	0	0	0	0	0	0	0	0	0
k__Bacteria	0	0	0	1.42714e-05	0	0	0	0	0	0	0	0	0	0	0	0	0	0	0	0	0	0	0	0
k__Bacteria|p__Proteobacteria|c__Alphaproteobacteria|o__Rickettsiales|f__Mitochondria|g__|s__	0	0	0	1.42714e-05	0	0	0	0	0	0	0	0	0	0	0	0	0	0	0	0	0	0	0	0
k__Bacteria|p__Firmicutes|c__Bacilli|o__Lactobacillales|f__Lactobacillaceae	0	0	2.85429e-05	0	0	0	0	0	0	0	0	0	0	0	0	0	0	0	0	0	0	0	0	0
k__Bacteria|p__Actinobacteriota|c__Actinobacteria|o__Bifidobacteriales|f__Bifidobacteriaceae|g__Bifidobacterium	0	0	1.42714e-05	0	0	0	0	0	0	0	0	0	0	0	0	0	0	0	0	0	0	0	0	0
k__Bacteria|p__Firmicutes|c__Bacilli|o__Bacillales|f__Bacillaceae|g__Bacillus	0	0	1.42714e-05	0	0	0	0	0	0	0	0	0	0	0	0	0	0	0	0	0	0	0	0	0
k__Bacteria|p__Actinobacteriota|c__Actinobacteria|o__Corynebacteriales|f__Dietziaceae|g__Dietzia	0	0	1.42714e-05	0	0	0	0	0	0	0	0	0	0	0	0	0	0	0	0	0	0	0	0	0
Unassigned	0	0	1.42714e-05	0	0	0	0	0	0	0	0	0	0	0	0	0	0	0	0	0	0	0	0	0
k__Bacteria	0	0	2.85429e-05	0	0	0	0	0	0	0	0	0	0	0	0	0	0	0	0	0	0	0	0	0
Unassigned	0	0	1.42714e-05	0	0	0	0	0	0	0	0	0	0	0	0	0	0	0	0	0	0	0	0	0
k__Bacteria|p__Proteobacteria|c__Alphaproteobacteria|o__Rickettsiales|f__Mitochondria|g__|s__	0	0	2.85429e-05	0	0	0	0	0	0	0	0	0	0	0	0	0	0	0	0	0	0	0	0	0
k__Bacteria	0	0	1.42714e-05	0	0	0	0	0	0	0	0	0	0	0	0	0	0	0	0	0	0	0	0	0
k__Bacteria|p__Proteobacteria|c__Gammaproteobacteria|o__Burkholderiales|f__Oxalobacteraceae|g__Massilia	0	1.42714e-05	0	0	0	0	0	0	0	0	0	0	0	0	0	0	0	0	0	0	0	0	0	0
k__Bacteria|p__Firmicutes|c__Bacilli|o__Bacillales|f__Bacillaceae|g__Bacillus	0	1.42714e-05	0	0	0	0	0	0	0	0	0	0	0	0	0	0	0	0	0	0	0	0	0	0
k__Bacteria|p__Proteobacteria|c__Gammaproteobacteria|o__Enterobacterales|f__Vibrionaceae|g__Vibrio	0	1.42714e-05	0	0	0	0	0	0	0	0	0	0	0	0	0	0	0	0	0	0	0	0	0	0
k__Bacteria|p__Gemmatimonadota|c__Longimicrobia|o__Longimicrobiales|f__Longimicrobiaceae|g__YC-ZSS-LKJ147|s__	0	1.42714e-05	0	0	0	0	0	0	0	0	0	0	0	0	0	0	0	0	0	0	0	0	0	0
k__Bacteria|p__Firmicutes|c__Clostridia|o__Peptostreptococcales-Tissierellales|f__unidentified_Peptostreptococcales-Tissierellales|g__Guggenheimella|s__	0	1.42714e-05	0	0	0	0	0	0	0	0	0	0	0	0	0	0	0	0	0	0	0	0	0	0
k__Bacteria|p__Bdellovibrionota|c__Bdellovibrionia|o__Bacteriovoracales|f__Bacteriovoracaceae|g__Peredibacter	0	1.42714e-05	0	0	0	0	0	0	0	0	0	0	0	0	0	0	0	0	0	0	0	0	0	0
k__Bacteria	0	1.42714e-05	0	0	0	0	0	0	0	0	0	0	0	0	0	0	0	0	0	0	0	0	0	0
k__Bacteria	0	1.42714e-05	0	0	0	0	0	0	0	0	0	0	0	0	0	0	0	0	0	0	0	0	0	0
k__Bacteria|p__Cyanobacteria|c__Cyanobacteriia|o__Chloroplast|f__unidentified_Chloroplast|g__unidentified_Chloroplast|s__Epipyxis_sp_PR26KG	0	1.42714e-05	0	0	0	0	0	0	0	0	0	0	0	0	0	0	0	0	0	0	0	0	0	0
k__Bacteria|p__Cyanobacteria|c__Cyanobacteriia|o__Chloroplast|f__unidentified_Chloroplast|g__unidentified_Chloroplast	2.85429e-05	0	0	0	0	0	0	0	0	0	0	0	0	0	0	0	0	0	0	0	0	0	0	0
k__Bacteria|p__Actinobacteriota|c__Actinobacteria|o__Micrococcales|f__Micrococcaceae|g__Nesterenkonia	2.85429e-05	0	0	0	0	0	0	0	0	0	0	0	0	0	0	0	0	0	0	0	0	0	0	0
k__Bacteria|p__Proteobacteria|c__Alphaproteobacteria|o__Rickettsiales|f__Mitochondria|g__unidentified_Mitochondria	2.85429e-05	0	0	0	0	0	0	0	0	0	0	0	0	0	0	0	0	0	0	0	0	0	0	0
k__Bacteria|p__Proteobacteria|c__Alphaproteobacteria|o__Sphingomonadales|f__Sphingomonadaceae|g__Novosphingobium	4.28143e-05	0	0	0	0	0	0	0	0	0	0	0	0	0	0	0	0	0	0	0	0	0	0	0
k__Bacteria|p__Actinobacteriota|c__Actinobacteria|o__Micrococcales|f__Micrococcaceae	2.85429e-05	0	0	0	0	0	0	0	0	0	0	0	0	0	0	0	0	0	0	0	0	0	0	0
k__Bacteria|p__Actinobacteriota|c__Actinobacteria|o__Pseudonocardiales|f__Pseudonocardiaceae|g__Pseudonocardia	4.28143e-05	0	0	0	0	0	0	0	0	0	0	0	0	0	0	0	0	0	0	0	0	0	0	0
k__Bacteria|p__Firmicutes|c__Bacilli|o__Lactobacillales|f__Lactobacillaceae|g__Ligilactobacillus|s__Lactobacillus_agilis	5.70858e-05	0	0	0	0	0	0	0	0	0	0	0	0	0	0	0	0	0	0	0	0	0	0	0
k__Bacteria|p__Actinobacteriota|c__Actinobacteria|o__Corynebacteriales|f__Corynebacteriaceae|g__Corynebacterium	0	0	0	0	0	0	0	0	0	0	1.42714e-05	0	0	0	0	0	0	0	0	0	0	0	0	0
Unassigned	0	0	0	2.85429e-05	0	0	0	0	0	0	0	0	0	0	0	0	0	0	0	0	0	0	0	0
k__Bacteria|p__Proteobacteria|c__Alphaproteobacteria|o__Sphingomonadales|f__Sphingomonadaceae|g__Blastomonas	0	1.42714e-05	0	0	0	0	0	0	0	0	0	0	0	0	0	0	0	0	0	0	0	0	0	0
k__Bacteria	0	0	0	1.42714e-05	0	0	0	0	0	0	0	0	0	0	0	0	0	0	0	0	0	0	0	0
k__Bacteria|p__Firmicutes|c__Clostridia|o__Lachnospirales|f__Lachnospiraceae|g__[Eubacterium]_xylanophilum_group|s__	0	0	0	0	0	0	0	1.42714e-05	0	0	0	0	0	0	0	0	0	0	0	0	0	0	0	0
k__Bacteria|p__Proteobacteria|c__Alphaproteobacteria|o__Rickettsiales|f__Mitochondria	0	0	0	1.42714e-05	0	0	0	0	0	0	0	0	0	0	0	0	0	0	0	0	0	0	0	0
k__Bacteria|p__Firmicutes|c__Clostridia|o__Lachnospirales|f__Lachnospiraceae|g__Tyzzerella|s__	0	0	0	0	0	0	0	0	0	0	2.85429e-05	0	0	0	0	0	0	0	0	0	0	0	0	0
k__Bacteria|p__Firmicutes|c__Bacilli|o__Lactobacillales	0	0	0	0	0	0	0	0	0	1.42714e-05	0	0	0	0	0	0	0	0	0	0	0	0	0	0
k__Bacteria|p__Proteobacteria|c__Gammaproteobacteria|o__Xanthomonadales|f__Xanthomonadaceae|g__Pseudoxanthomonas|s__Pseudoxanthomonas_kaohsiungensis	0	0	0	0	0	0	0	0	0	1.42714e-05	0	0	0	0	0	0	0	0	0	0	0	0	0	0
k__Bacteria|p__Proteobacteria|c__Alphaproteobacteria|o__Rickettsiales|f__Mitochondria|g__|s__	0	0	0	0	0	0	0	0	0	1.42714e-05	0	0	0	0	0	0	0	0	0	0	0	0	0	0
k__Bacteria|p__Proteobacteria|c__Alphaproteobacteria|o__Rickettsiales|f__Mitochondria|g__|s__	0	0	0	0	0	0	0	0	1.42714e-05	0	0	0	0	0	0	0	0	0	0	0	0	0	0	0
k__Bacteria	0	0	0	0	0	0	0	0	1.42714e-05	0	0	0	0	0	0	0	0	0	0	0	0	0	0	0
k__Bacteria|p__Actinobacteriota|c__Actinobacteria|o__Corynebacteriales|f__Corynebacteriaceae|g__Corynebacterium	0	0	0	0	0	0	0	2.85429e-05	0	0	0	0	0	0	0	0	0	0	0	0	0	0	0	0
k__Bacteria|p__Proteobacteria|c__Gammaproteobacteria|o__Enterobacterales|f__Enterobacteriaceae	0	0	0	0	0	0	0	1.42714e-05	0	0	0	0	0	0	0	0	0	0	0	0	0	0	0	0
k__Bacteria|p__Actinobacteriota|c__Actinobacteria|o__Micrococcales|f__Dermabacteraceae|g__Brachybacterium	0	0	0	0	0	0	0	2.85429e-05	0	0	0	0	0	0	0	0	0	0	0	0	0	0	0	0
k__Bacteria|p__Proteobacteria|c__Gammaproteobacteria|o__Burkholderiales|f__Comamonadaceae|g__Diaphorobacter	0	0	0	0	0	0	0	1.42714e-05	0	0	0	0	0	0	0	0	0	0	0	0	0	0	0	0
k__Bacteria|p__Proteobacteria|c__Gammaproteobacteria|o__Enterobacterales|f__Morganellaceae|g__Proteus	0	0	0	0	0	0	0	1.42714e-05	0	0	0	0	0	0	0	0	0	0	0	0	0	0	0	0
k__Bacteria	0	0	0	0	0	0	0	1.42714e-05	0	0	0	0	0	0	0	0	0	0	0	0	0	0	0	0
k__Bacteria|p__Firmicutes|c__Bacilli|o__Lactobacillales|f__Lactobacillaceae|g__Weissella	0	0	0	0	0	0	0	1.42714e-05	0	0	0	0	0	0	0	0	0	0	0	0	0	0	0	0
Unassigned	0	0	0	0	0	0	2.85429e-05	0	0	0	0	0	0	0	0	0	0	0	0	0	0	0	0	0
k__Bacteria|p__Proteobacteria|c__Alphaproteobacteria|o__Rickettsiales|f__Mitochondria	0	0	0	0	0	1.42714e-05	0	0	0	0	0	0	0	0	0	0	0	0	0	0	0	0	0	0
k__Bacteria|p__Actinobacteriota|c__Actinobacteria|o__Micrococcales|f__Dermabacteraceae|g__Brachybacterium	0	0	0	0	0	0	0	0	0	0	1.42714e-05	0	0	0	0	0	0	0	0	0	0	0	0	0
k__Bacteria|p__Proteobacteria|c__Alphaproteobacteria|o__Rickettsiales|f__Mitochondria|g__|s__	0	0	0	1.42714e-05	0	0	0	0	0	0	0	0	0	0	0	0	0	0	0	0	0	0	0	0
Unassigned	0	0	0	0	1.42714e-05	0	0	0	0	0	0	0	0	0	0	0	0	0	0	0	0	0	0	0
k__Bacteria|p__Actinobacteriota|c__Actinobacteria|o__Corynebacteriales|f__Corynebacteriaceae|g__Corynebacterium	0	0	0	0	1.42714e-05	0	0	0	0	0	0	0	0	0	0	0	0	0	0	0	0	0	0	0
Unassigned	0	0	0	0	0	1.42714e-05	0	0	0	0	0	0	0	0	0	0	0	0	0	0	0	0	0	0
Unassigned	0	0	0	1.42714e-05	0	0	0	0	0	0	0	0	0	0	0	0	0	0	0	0	0	0	0	0
k__Bacteria|p__Proteobacteria|c__Alphaproteobacteria|o__Sphingomonadales|f__Sphingomonadaceae|g__Sphingomonas	0	0	0	0	0	1.42714e-05	0	0	0	0	0	0	0	0	0	0	0	0	0	0	0	0	0	0
k__Bacteria|p__Proteobacteria|c__Alphaproteobacteria|o__Rickettsiales|f__Mitochondria	0	0	0	0	0	0	1.42714e-05	0	0	0	0	0	0	0	0	0	0	0	0	0	0	0	0	0
k__Bacteria	0	0	0	0	0	0	1.42714e-05	0	0	0	0	0	0	0	0	0	0	0	0	0	0	0	0	0
Unassigned	0	0	0	0	0	0	1.42714e-05	0	0	0	0	0	0	0	0	0	0	0	0	0	0	0	0	0
k__Bacteria	0	0	0	0	0	0	1.42714e-05	0	0	0	0	0	0	0	0	0	0	0	0	0	0	0	0	0
k__Bacteria|p__Proteobacteria|c__Gammaproteobacteria|o__Burkholderiales|f__Comamonadaceae|g__Aquabacterium|s__	0	0	0	0	0	0	0	0	0	0	0	0	1.42714e-05	0	0	0	0	0	0	0	0	0	0	0
k__Bacteria|p__Proteobacteria|c__Alphaproteobacteria|o__Rickettsiales|f__Mitochondria|g__|s__	0	0	0	0	0	0	0	0	0	0	0	0	2.85429e-05	0	0	0	0	0	0	0	0	0	0	0
k__Bacteria	0	0	0	0	0	0	0	0	0	0	0	0	1.42714e-05	0	0	0	0	0	0	0	0	0	0	0
k__Bacteria|p__Firmicutes|c__Limnochordia|o__Limnochordales|f__Limnochordaceae|g__|s__	0	0	0	0	0	0	0	0	0	0	0	0	0	0	0	0	0	0	0	0	0	0	0	0
k__Bacteria|p__Actinobacteriota|c__Actinobacteria|o__Corynebacteriales|f__Mycobacteriaceae|g__Mycobacterium	0	0	0	0	0	0	0	0	0	0	0	0	1.42714e-05	0	0	0	0	0	0	0	0	0	0	0
k__Bacteria|p__Actinobacteriota|c__Actinobacteria|o__Micrococcales|f__Dermabacteraceae|g__Brachybacterium	0	0	0	0	0	0	0	0	0	0	0	0	1.42714e-05	0	0	0	0	0	0	0	0	0	0	0
k__Bacteria|p__Proteobacteria|c__Alphaproteobacteria|o__Rickettsiales|f__Mitochondria|g__|s__	0	0	0	0	0	0	0	0	0	0	0	0	0	0	0	0	0	0	0	0	0	0	0	0
k__Bacteria|p__Proteobacteria|c__Alphaproteobacteria|o__Rickettsiales|f__Mitochondria|g__|s__	0	0	0	0	0	0	0	0	0	0	0	0	0	0	0	0	0	0	0	0	0	0	0	0
k__Bacteria|p__Proteobacteria|c__Alphaproteobacteria|o__Rickettsiales|f__Mitochondria|g__|s__	0	0	0	0	0	0	0	0	0	0	0	0	0	0	0	0	0	0	0	0	0	0	0	0
k__Bacteria	0	0	0	0	0	0	0	0	0	0	0	0	0	0	0	0	0	0	0	0	0	0	0	0
k__Bacteria|p__Proteobacteria|c__Gammaproteobacteria|o__Burkholderiales|f__Methylophilaceae|g__UBA6140|s__	0	0	0	0	0	0	0	0	0	0	0	0	0	1.42714e-05	0	0	0	0	0	0	0	0	0	0
k__Bacteria|p__Proteobacteria|c__Alphaproteobacteria|o__Rickettsiales|f__Mitochondria|g__|s__	0	0	0	0	0	0	0	0	0	0	0	0	0	0	0	0	0	0	0	0	0	0	0	0
k__Bacteria	0	0	0	0	0	0	0	0	0	0	0	0	0	0	0	0	0	0	0	0	0	0	0	0
k__Bacteria|p__Firmicutes|c__Bacilli|o__Lactobacillales|f__Lactobacillaceae|g__Weissella|s__Weissella_viridescens	0	0	0	0	0	0	0	0	0	0	0	0	0	0	0	0	0	0	1.42714e-05	0	0	0	0	0
k__Bacteria|p__Proteobacteria|c__Alphaproteobacteria|o__Rickettsiales|f__Mitochondria|g__|s__	0	0	0	0	0	0	0	0	0	0	0	0	0	0	0	0	0	0	0	0	0	0	0	0
k__Bacteria|p__Firmicutes|c__Bacilli	0	0	0	0	0	0	0	0	0	0	0	0	0	0	0	0	0	0	0	0	0	0	0	0
k__Bacteria|p__Proteobacteria|c__Gammaproteobacteria|o__Burkholderiales|f__Comamonadaceae|g__Hydrogenophaga	0	0	0	0	0	0	0	0	0	0	0	0	0	0	0	0	0	0	0	0	0	0	0	0
k__Bacteria|p__Proteobacteria|c__Gammaproteobacteria|o__Burkholderiales|f__Comamonadaceae|g__Ramlibacter	0	0	0	0	0	0	0	0	0	0	0	0	0	0	0	0	0	0	0	2.85429e-05	0	0	0	0
k__Bacteria|p__Proteobacteria|c__Gammaproteobacteria|o__Burkholderiales|f__Comamonadaceae	0	0	0	0	0	0	0	0	0	0	0	0	0	0	0	0	0	0	0	2.85429e-05	0	0	0	0
k__Bacteria|p__Firmicutes|c__Bacilli|o__Lactobacillales|f__Lactobacillaceae|g__Ligilactobacillus	0	0	0	0	0	0	0	0	0	0	0	0	0	0	0	0	0	0	0	0	0	0	0	0
k__Bacteria|p__Firmicutes|c__Clostridia|o__Clostridiales|f__Clostridiaceae|g__Clostridium_sensu_stricto_12|s__Clostridium_luticellarii	0	0	0	0	0	0	0	0	0	0	0	0	0	0	0	0	0	0	0	1.42714e-05	0	0	0	0
k__Bacteria|p__Firmicutes|c__Bacilli|o__Lactobacillales|f__Lactobacillaceae|g__Lactobacillus	0	0	0	0	0	0	0	0	0	0	0	0	0	0	0	0	0	0	0	0	0	0	0	0
k__Bacteria|p__Gemmatimonadota|c__Longimicrobia|o__Longimicrobiales|f__Longimicrobiaceae|g__Longimicrobium|s__	0	0	0	0	0	0	0	0	0	0	0	0	0	0	0	0	0	0	0	1.42714e-05	0	0	0	0
k__Bacteria|p__Actinobacteriota|c__Thermoleophilia|o__Gaiellales|f__Gaiellaceae|g__Gaiella|s__	0	0	0	0	0	0	0	0	0	0	0	0	0	0	0	0	0	0	0	5.70858e-05	0	0	0	0
k__Bacteria|p__Desulfobacterota|c__unidentified_Desulfobacterota|o__unidentified_Desulfobacterota|f__unidentified_Desulfobacterota|g__unidentified_Desulfobacterota|s__delta_proteobacterium_WX81	0	0	0	0	0	0	0	0	0	0	0	0	0	0	0	0	0	0	0	1.42714e-05	0	0	0	0
k__Bacteria|p__Firmicutes|c__Clostridia|o__Clostridiales|f__Clostridiaceae|g__Clostridium_sensu_stricto_1|s__swine_fecal_bacterium_SD-Pec10	0	0	0	0	0	0	0	0	0	0	0	0	0	0	0	0	0	0	0	0	0	0	0	0
k__Bacteria|p__Bacteroidota|c__Bacteroidia|o__Bacteroidales|f__Tannerellaceae|g__Parabacteroides|s__Porphyromonadaceae_bacterium_DJF_B175	0	0	0	0	0	0	0	0	0	0	0	0	0	0	0	0	0	0	0	1.42714e-05	0	0	0	0
k__Bacteria|p__Firmicutes|c__Bacilli|o__Bacillales|f__Bacillaceae|g__Oceanobacillus|s__Compostibacillus_humi	0	0	0	0	0	0	0	0	0	0	0	0	0	1.42714e-05	0	0	0	0	0	0	0	0	0	0
k__Bacteria|p__Actinobacteriota|c__Thermoleophilia|o__Solirubrobacterales|f__67-14|g__|s__	0	0	0	0	0	0	0	0	0	0	0	0	0	1.42714e-05	0	0	0	0	0	0	0	0	0	0
k__Bacteria|p__Firmicutes|c__Bacilli|o__Lactobacillales|f__Lactobacillaceae|g__Furfurilactobacillus|s__	0	0	0	0	0	0	0	0	0	0	0	0	0	0	0	0	0	0	0	0	0	0	0	1.42714e-05
k__Bacteria|p__Proteobacteria|c__Alphaproteobacteria|o__Rhizobiales|f__Amb-16S-1323|g__|s__	0	0	0	0	0	0	0	0	0	0	0	0	0	1.42714e-05	0	0	0	0	0	0	0	0	0	0
k__Bacteria|p__Bacteroidota|c__Bacteroidia|o__Cytophagales|f__Microscillaceae|g__|s__	0	0	0	0	0	0	0	0	0	0	0	0	0	0	0	0	0	0	0	0	0	0	0	0
k__Bacteria|p__Firmicutes|c__Clostridia|o__Lachnospirales|f__Lachnospiraceae	0	0	0	0	0	0	0	0	0	0	0	0	0	0	0	0	0	0	2.85429e-05	0	0	0	0	0
k__Bacteria|p__Proteobacteria|c__Alphaproteobacteria|o__Rickettsiales|f__Mitochondria|g__|s__	0	0	0	0	0	0	0	0	0	0	0	0	0	0	0	0	0	0	0	0	0	0	0	0
k__Bacteria|p__Proteobacteria|c__Alphaproteobacteria|o__Rickettsiales|f__Mitochondria	0	0	0	0	0	0	0	0	0	0	0	0	0	0	0	0	0	0	0	0	0	0	0	2.85429e-05
k__Bacteria	0	0	0	0	0	0	0	0	0	0	0	0	0	0	0	0	0	0	0	0	0	0	0	0
k__Bacteria|p__Firmicutes|c__Bacilli|o__Lactobacillales|f__Lactobacillaceae|g__Weissella	0	0	0	0	0	0	0	0	0	0	0	0	0	0	0	0	0	0	0	0	0	0	1.42714e-05	0
k__Bacteria|p__Firmicutes|c__Bacilli|o__Lactobacillales|f__Streptococcaceae|g__Lactococcus	0	0	0	0	0	0	0	0	0	0	0	0	0	0	0	0	0	0	0	0	0	0	1.42714e-05	0
k__Bacteria|p__Proteobacteria|c__Alphaproteobacteria|o__Rickettsiales|f__Anaplasmataceae|g__Wolbachia	0	0	0	0	0	0	0	0	0	0	0	0	0	0	0	0	0	0	0	0	0	0	0	0
Unassigned	0	0	0	0	0	0	0	0	0	0	0	0	0	0	0	0	0	0	0	0	0	0	0	0
k__Bacteria|p__Proteobacteria|c__Alphaproteobacteria|o__Rickettsiales|f__Mitochondria|g__|s__	0	0	0	0	0	0	0	0	0	0	0	0	0	0	0	0	0	0	0	0	0	0	5.70858e-05	0
k__Bacteria|p__Firmicutes|c__Bacilli|o__Staphylococcales|f__Staphylococcaceae|g__Staphylococcus	0	0	0	0	0	0	0	0	0	0	0	0	0	0	0	0	0	0	0	0	0	0	0	0
k__Bacteria|p__Actinobacteriota|c__Actinobacteria|o__Micrococcales	0	0	0	0	0	0	0	0	0	0	0	0	0	0	0	0	0	0	0	0	0	0	0	0
k__Bacteria|p__Proteobacteria|c__Alphaproteobacteria|o__Sphingomonadales|f__Sphingomonadaceae|g__Sphingobium|s__Sphingobium_xenophagum	0	0	0	0	0	0	0	0	0	0	0	0	0	0	0	0	0	0	0	0	0	1.42714e-05	0	0
k__Bacteria|p__Bacteroidota|c__Bacteroidia|o__Flavobacteriales|f__Weeksellaceae|g__Moheibacter|s__	0	0	0	0	0	0	0	0	0	0	0	0	0	0	0	0	0	0	0	0	0	0	0	0
k__Bacteria|p__Proteobacteria|c__Alphaproteobacteria|o__Rickettsiales|f__Mitochondria|g__|s__	0	0	0	0	0	0	0	0	0	0	0	0	0	0	0	0	0	0	0	0	0	0	0	0
k__Bacteria	0	0	0	0	0	0	0	0	0	0	0	0	0	1.42714e-05	0	0	0	0	0	0	0	0	0	0
k__Bacteria|p__Bacteroidota|c__Bacteroidia|o__Flavobacteriales|f__Weeksellaceae|g__Chryseobacterium	0	0	0	0	0	0	0	0	0	0	0	0	0	0	0	1.42714e-05	0	0	0	0	0	0	0	0
k__Bacteria|p__Proteobacteria|c__Alphaproteobacteria|o__Rickettsiales|f__Mitochondria	0	0	0	0	0	0	0	0	0	0	0	0	0	0	0	1.42714e-05	0	0	0	0	0	0	0	0
k__Bacteria|p__Bacteroidota|c__Bacteroidia|o__Bacteroidales|f__Prevotellaceae|g__Alloprevotella|s__	0	0	0	0	0	0	0	0	0	0	0	0	0	0	0	1.42714e-05	0	0	0	0	0	0	0	0
k__Bacteria	0	0	0	0	0	0	0	0	0	0	0	0	0	0	0	2.85429e-05	0	0	0	0	0	0	0	0
k__Bacteria|p__Proteobacteria	0	0	0	0	0	0	0	0	0	0	0	0	0	0	0	0	0	0	0	0	0	0	0	0
Unassigned	0	0	0	0	0	0	0	0	0	0	0	0	0	0	0	1.42714e-05	0	0	0	0	0	0	0	0
k__Bacteria	0	0	0	0	0	0	0	0	0	0	0	0	0	0	0	0	0	0	0	0	0	0	0	0
k__Bacteria	0	0	0	0	0	0	0	0	0	0	0	0	0	0	0	0	0	0	0	0	0	0	0	0
k__Bacteria|p__Firmicutes|c__Bacilli|o__Lactobacillales|f__Enterococcaceae|g__Enterococcus	0	0	0	0	0	0	0	0	0	0	0	0	0	0	1.42714e-05	0	0	0	0	0	0	0	0	0
k__Bacteria	0	0	0	0	0	0	0	0	0	0	0	0	0	0	2.85429e-05	0	0	0	0	0	0	0	0	0
k__Bacteria|p__Proteobacteria|c__Alphaproteobacteria|o__Rickettsiales|f__Mitochondria|g__|s__	0	0	0	0	0	0	0	0	0	0	0	0	0	0	4.28143e-05	0	0	0	0	0	0	0	0	0
k__Bacteria|p__Proteobacteria|c__Gammaproteobacteria|o__Pseudomonadales|f__Moraxellaceae|g__Acinetobacter	0	0	0	0	0	0	0	0	0	0	0	0	0	1.42714e-05	0	0	0	0	0	0	0	0	0	0
k__Bacteria|p__Firmicutes|c__Bacilli|o__Lactobacillales|f__Enterococcaceae|g__Enterococcus	0	0	0	0	0	0	0	0	0	0	0	0	0	1.42714e-05	0	0	0	0	0	0	0	0	0	0
k__Bacteria|p__Firmicutes|c__Bacilli|o__Lactobacillales|f__Enterococcaceae|g__Enterococcus	0	0	0	0	0	0	0	0	0	0	0	0	0	0	0	0	0	0	1.42714e-05	0	0	0	0	0
Unassigned	0	0	0	0	0	0	1.42714e-05	0	0	0	0	0	0	0	0	0	0	0	0	0	0	0	0	0
k__Bacteria|p__Chloroflexi|c__AD3|o__|f__|g__|s__	0	0	0	0	0	0	0	0	0	0	0	0	0	0	0	0	0	0	2.85429e-05	0	0	0	0	0
Unassigned	0	0	2.85429e-05	0	0	0	0	0	0	0	0	0	0	0	0	0	0	0	0	0	0	0	0	0
k__Bacteria	0	0	0	0	0	1.42714e-05	0	0	0	0	0	0	0	0	0	0	0	0	0	0	0	0	0	0
k__Bacteria|p__Proteobacteria	0	0	0	0	1.42714e-05	0	0	0	0	0	0	0	0	0	0	0	0	0	0	0	0	0	0	0
k__Bacteria	0	0	0	0	1.42714e-05	0	0	0	0	0	0	0	0	0	0	0	0	0	0	0	0	0	0	0
k__Bacteria|p__Proteobacteria|c__Alphaproteobacteria|o__Sphingomonadales|f__Sphingomonadaceae|g__Novosphingobium	0	0	0	0	0	0	0	0	0	0	0	0	0	0	0	0	0	0	0	0	0	0	0	0
Unassigned	0	0	0	1.42714e-05	0	0	0	0	0	0	0	0	0	0	0	0	0	0	0	0	0	0	0	0
k__Bacteria|p__Firmicutes|c__Bacilli|o__Lactobacillales|f__Enterococcaceae|g__Enterococcus	0	0	0	0	0	0	0	0	0	0	0	0	0	0	0	0	0	0	0	0	0	0	0	0
k__Bacteria	0	0	0	0	0	0	0	0	0	0	0	0	0	0	0	0	0	0	0	0	0	0	0	0
k__Bacteria|p__Proteobacteria	0	0	0	1.42714e-05	0	0	0	0	0	0	0	0	0	0	0	0	0	0	0	0	0	0	0	0
k__Bacteria	0	0	0	4.28143e-05	0	0	0	0	0	0	0	0	0	0	0	0	0	0	0	0	0	0	0	0
k__Bacteria	0	0	1.42714e-05	0	0	0	0	0	0	0	0	0	0	0	0	0	0	0	0	0	0	0	0	0
k__Bacteria|p__Proteobacteria|c__Gammaproteobacteria|o__Pseudomonadales|f__Halomonadaceae|g__Halomonas	0	0	1.42714e-05	0	0	0	0	0	0	0	0	0	0	0	0	0	0	0	0	0	0	0	0	0
k__Bacteria|p__Proteobacteria	0	0	1.42714e-05	0	0	0	0	0	0	0	0	0	0	0	0	0	0	0	0	0	0	0	0	0
k__Archaea|p__Nanoarchaeota|c__Nanoarchaeia|o__Woesearchaeales|f__|g__|s__	0	0	0	0	0	0	0	0	0	0	0	0	0	0	0	0	0	0	0	0	0	0	0	0
k__Bacteria	0	0	2.85429e-05	0	0	0	0	0	0	0	0	0	0	0	0	0	0	0	0	0	0	0	0	0
Unassigned	0	0	0	0	0	0	0	0	0	0	0	0	0	0	0	0	0	0	1.42714e-05	0	0	0	0	0
k__Bacteria	0	0	0	0	0	0	0	0	0	0	0	0	0	0	0	0	0	0	0	0	0	0	0	0
k__Bacteria|p__Firmicutes|c__Bacilli|o__Bacillales|f__Bacillaceae|g__Bacillus|s__Bacillus_cytotoxicus	0	0	0	0	0	0	0	0	0	0	0	0	0	0	0	0	0	0	0	0	0	0	0	0
k__Bacteria|p__Proteobacteria|c__Alphaproteobacteria|o__Rhizobiales|f__Rhizobiaceae|g__Allorhizobium-Neorhizobium-Pararhizobium-Rhizobium	0	0	0	0	0	0	0	0	0	0	0	0	0	0	0	0	0	0	0	0	0	0	0	0
Unassigned	0	0	0	0	0	0	0	0	0	0	0	0	0	0	0	0	0	0	0	0	0	0	0	0
k__Bacteria|p__Firmicutes|c__Bacilli|o__Lactobacillales|f__Lactobacillaceae|g__Weissella	2.85429e-05	0	0	0	0	0	0	0	0	0	0	0	0	0	0	0	0	0	0	0	0	0	0	0
k__Bacteria|p__Firmicutes|c__Bacilli|o__Lactobacillales|f__Enterococcaceae|g__Enterococcus	1.42714e-05	0	0	0	0	0	0	0	0	0	0	0	0	0	0	0	0	0	0	0	0	0	0	0
k__Bacteria|p__Firmicutes|c__Bacilli	5.70858e-05	0	0	0	0	0	0	0	0	0	0	0	0	0	0	0	0	0	0	0	0	0	0	0
k__Bacteria|p__Cyanobacteria|c__Cyanobacteriia|o__Chloroplast|f__unidentified_Chloroplast|g__unidentified_Chloroplast	1.42714e-05	0	0	0	0	0	0	0	0	0	0	0	0	0	0	0	0	0	0	0	0	0	0	0
k__Bacteria|p__Proteobacteria|c__Alphaproteobacteria|o__Rickettsiales|f__Mitochondria|g__unidentified_Mitochondria	2.85429e-05	0	0	0	0	0	0	0	0	0	0	0	0	0	0	0	0	0	0	0	0	0	0	0
k__Bacteria|p__Firmicutes|c__Bacilli|o__Lactobacillales|f__Enterococcaceae|g__Enterococcus	1.42714e-05	0	0	0	0	0	0	0	0	0	0	0	0	0	0	0	0	0	0	0	0	0	0	0
k__Bacteria|p__Actinobacteriota|c__Acidimicrobiia|o__Microtrichales|f__Iamiaceae|g__Iamia|s__	4.28143e-05	0	0	0	0	0	0	0	0	0	0	0	0	0	0	0	0	0	0	0	0	0	0	0
k__Bacteria	2.85429e-05	0	0	0	0	0	0	0	0	0	0	0	0	0	0	0	0	0	0	0	0	0	0	0
k__Bacteria	1.42714e-05	0	0	0	0	0	0	0	0	0	0	0	0	0	0	0	0	0	0	0	0	0	0	0
Unassigned	0	0	0	0	0	0	2.85429e-05	0	0	0	0	0	0	0	0	0	0	0	0	0	0	0	0	0
k__Bacteria	0	0	0	0	0	0	1.42714e-05	0	0	0	0	0	0	0	0	0	0	0	0	0	0	0	0	0
k__Bacteria	0	0	0	0	0	0	0	0	0	0	0	0	0	0	0	0	0	0	0	0	0	0	0	0
k__Bacteria	0	0	0	0	0	0	4.28143e-05	0	0	0	0	0	0	0	0	0	0	0	0	0	0	0	0	0
k__Bacteria|p__Firmicutes|c__Clostridia|o__Oscillospirales|f__Oscillospiraceae|g__UCG-005|s__	0	0	0	0	0	0	0	0	0	0	0	0	0	0	0	0	0	2.85429e-05	0	0	0	0	0	0
k__Bacteria|p__Firmicutes|c__Clostridia|o__Oscillospirales|f__Oscillospiraceae|g__UCG-005|s__	0	0	0	0	0	0	0	0	0	0	0	0	0	0	0	0	0	8.56287e-05	0	0	0	0	0	0
k__Bacteria|p__Firmicutes|c__Clostridia|o__Lachnospirales|f__Lachnospiraceae	0	0	0	0	0	0	0	0	0	0	0	0	0	0	0	0	0	1.42714e-05	0	0	0	0	0	0
k__Bacteria|p__Proteobacteria|c__Alphaproteobacteria|o__Rickettsiales|f__Mitochondria|g__|s__	0	0	0	0	0	0	0	0	0	0	0	0	0	0	0	0	0	1.42714e-05	0	0	0	0	0	0
k__Bacteria|p__Firmicutes|c__Bacilli|o__Lactobacillales|f__Enterococcaceae|g__Enterococcus	0	0	0	0	0	0	0	0	0	0	0	0	0	0	0	0	0	0	0	0	0	0	0	0
k__Bacteria|p__Actinobacteriota|c__Coriobacteriia|o__Coriobacteriales|f__Atopobiaceae|g__Coriobacteriaceae_UCG-002|s__	0	0	0	0	0	0	0	0	0	0	0	0	0	0	0	0	0	0	0	0	0	0	0	0
k__Bacteria|p__Proteobacteria|c__Gammaproteobacteria|o__Pseudomonadales|f__Pseudomonadaceae|g__Pseudomonas	0	0	0	0	0	0	0	0	0	0	0	1.42714e-05	0	0	0	0	0	0	0	0	0	0	0	0
k__Bacteria	0	0	0	0	0	0	0	0	0	0	0	1.42714e-05	0	0	0	0	0	0	0	0	0	0	0	0
Unassigned	0	0	0	0	0	0	0	0	0	0	0	1.42714e-05	0	0	0	0	0	0	0	0	0	0	0	0
k__Bacteria|p__Firmicutes|c__Bacilli|o__Bacillales|f__Bacillaceae	0	0	0	0	0	0	0	0	0	0	2.85429e-05	0	0	0	0	0	0	0	0	0	0	0	0	0
k__Bacteria	0	0	0	0	0	0	0	0	0	0	4.28143e-05	0	0	0	0	0	0	0	0	0	0	0	0	0
k__Bacteria	0	0	0	0	0	0	0	0	0	0	1.42714e-05	0	0	0	0	0	0	0	0	0	0	0	0	0
k__Bacteria|p__Actinobacteriota|c__Actinobacteria|o__Nitriliruptorales|f__Nitriliruptoraceae|g__Nitriliruptor|s__	0	0	0	0	0	0	0	0	0	0	1.42714e-05	0	0	0	0	0	0	0	0	0	0	0	0	0
k__Bacteria|p__Patescibacteria|c__Saccharimonadia|o__Saccharimonadales|f__Saccharimonadaceae|g__TM7x|s__	0	0	0	0	0	0	0	0	0	0	1.42714e-05	0	0	0	0	0	0	0	0	0	0	0	0	0
k__Bacteria|p__Firmicutes|c__Bacilli|o__Lactobacillales	0	0	0	0	0	0	0	0	0	2.85429e-05	0	0	0	0	0	0	0	0	0	0	0	0	0	0
k__Bacteria|p__Bacteroidota|c__Bacteroidia|o__Sphingobacteriales|f__Sphingobacteriaceae|g__Sphingobacterium|s__Sphingobacterium_spiritivorum	0	0	0	0	0	0	0	0	0	0	0	0	0	0	0	0	0	0	0	0	0	0	0	0
k__Bacteria	0	0	0	0	0	0	0	0	0	1.42714e-05	0	0	0	0	0	0	0	0	0	0	0	0	0	0
k__Bacteria	0	0	0	0	0	0	0	0	0	1.42714e-05	0	0	0	0	0	0	0	0	0	0	0	0	0	0
k__Bacteria|p__Firmicutes|c__Bacilli|o__Lactobacillales|f__Streptococcaceae|g__Streptococcus	0	0	0	0	0	0	0	0	0	0	0	0	0	0	0	0	0	0	0	0	0	0	0	0
k__Bacteria|p__Proteobacteria|c__Gammaproteobacteria|o__Enterobacterales|f__Enterobacteriaceae	0	0	0	0	0	0	0	1.42714e-05	0	0	0	0	0	0	0	0	0	0	0	0	0	0	0	0
k__Bacteria|p__Firmicutes|c__Bacilli|o__Lactobacillales|f__Lactobacillaceae|g__Ligilactobacillus	0	0	0	0	0	0	0	0	0	0	0	0	0	0	0	0	0	0	0	0	0	0	0	0
k__Archaea|p__Crenarchaeota|c__Nitrososphaeria|o__Nitrososphaerales|f__Nitrososphaeraceae	0	0	0	0	0	0	0	4.28143e-05	0	0	0	0	0	0	0	0	0	0	0	0	0	0	0	0
k__Bacteria	0	0	0	0	0	0	0	2.85429e-05	0	0	0	0	0	0	0	0	0	0	0	0	0	0	0	0
k__Bacteria	0	0	0	0	0	0	0	0	0	0	0	0	0	0	0	0	0	0	0	0	0	0	0	0
k__Bacteria	0	0	0	0	0	0	0	0	0	0	0	0	0	0	0	0	0	0	0	0	0	0	0	0
k__Bacteria|p__Proteobacteria|c__Gammaproteobacteria|o__Enterobacterales|f__Enterobacteriaceae	0	0	0	0	0	0	1.42714e-05	0	0	0	0	0	0	0	0	0	0	0	0	0	0	0	0	0
k__Bacteria|p__Proteobacteria|c__Alphaproteobacteria|o__Rickettsiales|f__Mitochondria|g__|s__	0	0	0	0	0	0	0	0	0	0	0	0	0	0	0	0	0	0	0	0	0	0	0	0
k__Bacteria|p__Firmicutes|c__Bacilli|o__Lactobacillales|f__Lactobacillaceae|g__Weissella	0	0	0	0	0	0	0	0	0	0	0	0	0	0	0	0	0	0	0	0	0	0	0	0

## Sheet: Table S5
Table S5 ASVs classified into phylum
Taxonomy	CK.1	CK.2	CK.3	CK.4	CKa.1	CKa.2	CKa.3	CKa.4	LT1.1	LT1.2	LT1.3	LT1.4	LTa1.1	LTa1.2	LTa1.3	LTa1.4	LT2.1	LT2.2	LT2.3	LT2.4	LTa2.1	LTa2.2	LTa2.3	LTa2.4	Tax_detail
Firmicutes厚壁菌门	74528	160548	134299	160350	27879	25073	31874	37880	128064	78838	70059	39961	56825	138237	58708	100996	149868	69282	128433	118642	156643	132050	157403	148209	k__Bacteria;p__Firmicutes;
Proteobacteria变形菌门	6013	1691	15619	4830	128429	127229	124598	100558	984	8925	2796	6217	58419	22738	19112	62437	348	103	957	2814	475	2425	288	92	k__Bacteria;p__Proteobacteria;
Actinobacteriota放线菌门	920	472	1930	758	12097	10261	1911	19708	37854	65411	80078	100842	45261	1436	1124	3496	264	524	21836	33908	1285	15895	307	2323	k__Bacteria;p__Actinobacteriota;
Bacteroidota拟杆菌门	8	6	242	128	218	277	2169	688	110	722	300	8675	176	68	268	194	0	0	6	33	88	4	22	0	k__Bacteria;p__Bacteroidota;
Cyanobacteria蓝细菌门	150	9	678	30	7	0	18	6	0	0	25	5	153	33	22	90	55	28	0	553	562	2	6	4	k__Bacteria;p__Cyanobacteria;
Euryarchaeota广古菌门	0	0	0	0	0	72	0	0	0	0	0	0	0	0	0	0	0	0	0	0	5	0	0	0	k__Archaea;p__Euryarchaeota;
Acidobacteriota	0	0	21	0	0	0	0	0	0	0	0	0	61	0	0	0	0	0	3	21	0	0	0	0	k__Bacteria;p__Acidobacteriota;
Deinococcota	12	0	0	0	0	0	0	57	0	0	0	0	0	0	0	0	0	0	0	8	0	0	0	0	k__Bacteria;p__Deinococcota;
Bdellovibrionota	0	3	39	0	0	0	0	0	0	0	0	0	0	0	0	0	0	0	0	0	0	0	0	0	k__Bacteria;p__Bdellovibrionota;
Gemmatimonadota	0	3	0	0	35	0	0	0	0	0	0	0	0	0	0	3	0	0	0	5	0	0	0	0	k__Bacteria;p__Gemmatimonadota;
Fusobacteriota	0	0	31	0	0	0	0	0	0	0	0	0	0	3	11	0	0	0	0	0	0	0	0	0	k__Bacteria;p__Fusobacteriota;
Aenigmarchaeota	0	0	0	2	0	20	0	0	0	0	0	0	0	0	0	0	0	0	0	0	0	0	4	0	k__Archaea;p__Aenigmarchaeota;
Myxococcota	0	0	0	17	0	0	0	0	0	0	0	0	0	0	0	0	0	0	0	8	0	0	0	0	k__Bacteria;p__Myxococcota;
Chloroflexi	0	0	0	0	0	16	0	0	0	0	0	0	9	3	10	0	3	0	2	7	0	0	0	0	k__Bacteria;p__Chloroflexi;
Verrucomicrobiota	15	0	8	0	0	0	0	0	0	0	0	0	0	0	0	0	0	0	0	2	2	0	0	0	k__Bacteria;p__Verrucomicrobiota;
WS2	0	0	0	0	0	0	0	0	0	0	0	0	0	0	0	0	0	0	0	4	0	0	0	0	k__Bacteria;p__WS2;
Desulfobacterota	0	0	0	0	0	0	0	0	0	0	0	0	0	0	0	0	0	0	0	2	0	0	0	0	k__Bacteria;p__Desulfobacterota;
Patescibacteria	0	0	0	0	0	0	0	0	0	0	2	0	0	0	0	0	0	0	0	0	0	0	0	0	k__Bacteria;p__Patescibacteria;
Nanoarchaeota	0	0	2	0	0	0	0	0	0	0	0	0	0	0	0	0	0	0	0	0	0	0	0	0	k__Archaea;p__Nanoarchaeota;
Crenarchaeota	0	0	0	0	0	0	0	2	0	0	0	0	0	0	0	0	0	0	0	0	0	0	0	0	k__Archaea;p__Crenarchaeota;
Others	50	71	764	236	1628	1010	874	144	479	65	155	70	329	288	337	868	74	133	53	302	593	3	243	92	Others

## Sheet: Table S6
Table S6 ASVs classified into class
Taxonomy	CK.1	CK.2	CK.3	CK.4	CKa.1	CKa.2	CKa.3	CKa.4	LT1.1	LT1.2	LT1.3	LT1.4	LTa1.1	LTa1.2	LTa1.3	LTa1.4	LT2.1	LT2.2	LT2.3	LT2.4	LTa2.1	LTa2.2	LTa2.3	LTa2.4	Tax_detail
Bacilli	74523	160545	134281	160272	27769	25017	31839	37842	128064	78838	70056	39953	56774	138206	58457	100996	149868	69266	128421	118632	156497	132050	157398	148209	k__Bacteria;p__Firmicutes;c__Bacilli;
Gammaproteobacteria	5233	1591	14555	3943	128140	126721	124468	100480	712	8276	2063	5536	57816	22597	18980	62168	39	67	877	2576	312	2358	225	84	k__Bacteria;p__Proteobacteria;c__Gammaproteobacteria;
Actinobacteria	918	472	1907	758	12097	10261	1911	19708	37854	65411	80078	100834	45187	1431	1124	3496	264	524	21831	33886	1251	15895	307	2323	k__Bacteria;p__Actinobacteriota;c__Actinobacteria;
Bacteroidia	8	6	242	128	218	277	2169	688	110	722	300	8675	176	68	268	194	0	0	6	33	88	4	22	0	k__Bacteria;p__Bacteroidota;c__Bacteroidia;
Alphaproteobacteria	780	100	1062	885	263	508	130	78	272	647	733	681	603	141	132	267	309	33	77	238	151	67	63	8	k__Bacteria;p__Proteobacteria;c__Alphaproteobacteria;
Cyanobacteriia	150	3	678	4	0	0	18	6	0	0	25	5	117	33	22	76	55	28	0	553	536	2	0	4	k__Bacteria;p__Cyanobacteria;c__Cyanobacteriia;
Negativicutes	0	0	5	0	0	0	0	0	0	0	0	0	0	0	160	0	0	0	0	0	0	0	0	0	k__Bacteria;p__Firmicutes;c__Negativicutes;
Clostridia	5	3	13	78	110	56	35	38	0	0	3	8	49	24	91	0	0	16	12	10	146	0	5	0	k__Bacteria;p__Firmicutes;c__Clostridia;
Methanobacteria	0	0	0	0	0	72	0	0	0	0	0	0	0	0	0	0	0	0	0	0	5	0	0	0	k__Archaea;p__Euryarchaeota;c__Methanobacteria;
Thermoleophilia	0	0	23	0	0	0	0	0	0	0	0	6	67	5	0	0	0	0	0	2	0	0	0	0	k__Bacteria;p__Actinobacteriota;c__Thermoleophilia;
Deinococci	12	0	0	0	0	0	0	57	0	0	0	0	0	0	0	0	0	0	0	8	0	0	0	0	k__Bacteria;p__Deinococcota;c__Deinococci;
Acidobacteriae	0	0	6	0	0	0	0	0	0	0	0	0	48	0	0	0	0	0	3	3	0	0	0	0	k__Bacteria;p__Acidobacteriota;c__Acidobacteriae;
Bdellovibrionia	0	3	39	0	0	0	0	0	0	0	0	0	0	0	0	0	0	0	0	0	0	0	0	0	k__Bacteria;p__Bdellovibrionota;c__Bdellovibrionia;
Vampirivibrionia	0	6	0	26	7	0	0	0	0	0	0	0	36	0	0	14	0	0	0	0	26	0	6	0	k__Bacteria;p__Cyanobacteria;c__Vampirivibrionia;
Gemmatimonadetes	0	0	0	0	35	0	0	0	0	0	0	0	0	0	0	3	0	0	0	3	0	0	0	0	k__Bacteria;p__Gemmatimonadota;c__Gemmatimonadetes;
Fusobacteriia	0	0	31	0	0	0	0	0	0	0	0	0	0	3	11	0	0	0	0	0	0	0	0	0	k__Bacteria;p__Fusobacteriota;c__Fusobacteriia;
Coriobacteriia	0	0	0	0	0	0	0	0	0	0	0	2	0	0	0	0	0	0	5	0	21	0	0	0	k__Bacteria;p__Actinobacteriota;c__Coriobacteriia;
Acidimicrobiia	2	0	0	0	0	0	0	0	0	0	0	0	0	0	0	0	0	0	0	20	0	0	0	0	k__Bacteria;p__Actinobacteriota;c__Acidimicrobiia;
Polyangia	0	0	0	17	0	0	0	0	0	0	0	0	0	0	0	0	0	0	0	8	0	0	0	0	k__Bacteria;p__Myxococcota;c__Polyangia;
Anaerolineae	0	0	0	0	0	16	0	0	0	0	0	0	0	0	0	0	0	0	0	7	0	0	0	0	k__Bacteria;p__Chloroflexi;c__Anaerolineae;
Verrucomicrobiae	15	0	8	0	0	0	0	0	0	0	0	0	0	0	0	0	0	0	0	2	2	0	0	0	k__Bacteria;p__Verrucomicrobiota;c__Verrucomicrobiae;
Vicinamibacteria	0	0	15	0	0	0	0	0	0	0	0	0	13	0	0	0	0	0	0	8	0	0	0	0	k__Bacteria;p__Acidobacteriota;c__Vicinamibacteria;
MB-A2-108	0	0	0	0	0	0	0	0	0	0	0	0	7	0	0	0	0	0	0	0	13	0	0	0	k__Bacteria;p__Actinobacteriota;c__MB-A2-108;
Ktedonobacteria	0	0	0	0	0	0	0	0	0	0	0	0	0	0	10	0	0	0	0	0	0	0	0	0	k__Bacteria;p__Chloroflexi;c__Ktedonobacteria;
Blastocatellia	0	0	0	0	0	0	0	0	0	0	0	0	0	0	0	0	0	0	0	10	0	0	0	0	k__Bacteria;p__Acidobacteriota;c__Blastocatellia;
Gitt-GS-136	0	0	0	0	0	0	0	0	0	0	0	0	9	0	0	0	0	0	0	0	0	0	0	0	k__Bacteria;p__Chloroflexi;c__Gitt-GS-136;
Chloroflexia	0	0	0	0	0	0	0	0	0	0	0	0	0	0	0	0	3	0	0	0	0	0	0	0	k__Bacteria;p__Chloroflexi;c__Chloroflexia;
Longimicrobia	0	3	0	0	0	0	0	0	0	0	0	0	0	0	0	0	0	0	0	2	0	0	0	0	k__Bacteria;p__Gemmatimonadota;c__Longimicrobia;
KD4-96	0	0	0	0	0	0	0	0	0	0	0	0	0	3	0	0	0	0	0	0	0	0	0	0	k__Bacteria;p__Chloroflexi;c__KD4-96;
Symbiobacteriia	0	0	0	0	0	0	0	0	0	0	0	0	0	3	0	0	0	0	0	0	0	0	0	0	k__Bacteria;p__Firmicutes;c__Symbiobacteriia;
Limnochordia	0	0	0	0	0	0	0	0	0	0	0	0	2	0	0	0	0	0	0	0	0	0	0	0	k__Bacteria;p__Firmicutes;c__Limnochordia;
Saccharimonadia	0	0	0	0	0	0	0	0	0	0	2	0	0	0	0	0	0	0	0	0	0	0	0	0	k__Bacteria;p__Patescibacteria;c__Saccharimonadia;
unidentified_Desulfobacterota	0	0	0	0	0	0	0	0	0	0	0	0	0	0	0	0	0	0	0	2	0	0	0	0	k__Bacteria;p__Desulfobacterota;c__unidentified_Desulfobacterota;
Nitrososphaeria	0	0	0	0	0	0	0	2	0	0	0	0	0	0	0	0	0	0	0	0	0	0	0	0	k__Archaea;p__Crenarchaeota;c__Nitrososphaeria;
Nanoarchaeia	0	0	2	0	0	0	0	0	0	0	0	0	0	0	0	0	0	0	0	0	0	0	0	0	k__Archaea;p__Nanoarchaeota;c__Nanoarchaeia;
AD3	0	0	0	0	0	0	0	0	0	0	0	0	0	0	0	0	0	0	2	0	0	0	0	0	k__Bacteria;p__Chloroflexi;c__AD3;
Others	50	71	766	240	1654	1030	874	144	479	67	155	70	329	292	337	870	74	136	56	306	605	3	247	92	Others

## Sheet: Table S7
Table S7 ASVs classified into order
Taxonomy	CK.1	CK.2	CK.3	CK.4	CKa.1	CKa.2	CKa.3	CKa.4	LT1.1	LT1.2	LT1.3	LT1.4	LTa1.1	LTa1.2	LTa1.3	LTa1.4	LT2.1	LT2.2	LT2.3	LT2.4	LTa2.1	LTa2.2	LTa2.3	LTa2.4	Tax_detail
Lactobacillales	74204	160366	133640	159977	25959	22767	30938	37014	120591	69634	68406	34992	52325	137958	57497	99953	149637	69046	117969	74495	153627	116254	156310	137215	k__Bacteria;p__Firmicutes;c__Bacilli;o__Lactobacillales;
Enterobacterales	4703	77	1528	365	127879	126170	124013	100269	534	8121	1950	4945	56966	22407	18426	61386	0	40	825	2292	163	2344	30	62	k__Bacteria;p__Proteobacteria;c__Gammaproteobacteria;o__Enterobacterales;
Corynebacteriales	617	434	1585	732	11408	9292	1485	19624	37550	63454	77125	96192	44728	1398	1053	3469	248	492	21182	32506	1216	10553	261	1497	k__Bacteria;p__Actinobacteriota;c__Actinobacteria;o__Corynebacteriales;
Staphylococcales	83	119	608	205	1630	2043	773	758	7473	9130	1517	4585	4380	201	896	1043	44	176	9978	44106	2831	15004	908	10871	k__Bacteria;p__Firmicutes;c__Bacilli;o__Staphylococcales;
Pseudomonadales	460	1224	10075	2575	0	13	0	12	0	28	7	60	628	160	324	667	4	16	7	228	58	0	154	10	k__Bacteria;p__Proteobacteria;c__Gammaproteobacteria;o__Pseudomonadales;
Flavobacteriales	8	0	226	17	108	263	2134	679	91	96	271	8442	171	35	81	163	0	0	6	31	2	4	14	0	k__Bacteria;p__Bacteroidota;c__Bacteroidia;o__Flavobacteriales;
Micrococcales	294	8	152	26	685	881	426	71	156	1957	2931	4642	459	25	32	16	16	32	649	1374	12	5342	36	826	k__Bacteria;p__Actinobacteriota;c__Actinobacteria;o__Micrococcales;
Burkholderiales	70	290	2952	998	261	531	455	199	178	124	91	312	216	17	230	115	35	11	45	56	87	14	41	12	k__Bacteria;p__Proteobacteria;c__Gammaproteobacteria;o__Burkholderiales;
Erysipelotrichales	48	13	0	0	0	73	7	2	0	0	0	15	0	19	0	0	128	20	441	17	39	792	173	52	k__Bacteria;p__Firmicutes;c__Bacilli;o__Erysipelotrichales;
Rickettsiales	712	2	110	22	15	69	55	14	37	8	70	6	40	107	44	50	305	5	0	88	58	0	4	4	k__Bacteria;p__Proteobacteria;c__Alphaproteobacteria;o__Rickettsiales;
Chloroplast	150	3	678	4	0	0	18	6	0	0	25	5	117	33	22	76	55	28	0	553	536	2	0	4	k__Bacteria;p__Cyanobacteria;c__Cyanobacteriia;o__Chloroplast;
Rhizobiales	3	2	54	17	104	40	19	10	49	626	658	669	271	6	47	97	2	18	48	74	30	65	44	0	k__Bacteria;p__Proteobacteria;c__Alphaproteobacteria;o__Rhizobiales;
Sphingobacteriales	0	0	0	15	0	0	27	9	19	626	29	233	0	0	0	0	0	0	0	0	0	0	0	0	k__Bacteria;p__Bacteroidota;c__Bacteroidia;o__Sphingobacteriales;
Sphingomonadales	32	56	482	503	64	102	17	45	82	6	0	0	153	8	7	77	0	10	25	73	32	2	3	4	k__Bacteria;p__Proteobacteria;c__Alphaproteobacteria;o__Sphingomonadales;
Bacillales	147	47	33	90	180	121	121	68	0	32	116	361	69	18	64	0	35	21	29	0	0	0	0	33	k__Bacteria;p__Firmicutes;c__Bacilli;o__Bacillales;
Caulobacterales	33	28	282	263	0	0	0	0	0	0	0	0	0	5	0	40	2	0	0	0	0	0	0	0	k__Bacteria;p__Proteobacteria;c__Alphaproteobacteria;o__Caulobacterales;
Acetobacterales	0	0	0	5	0	237	16	0	0	0	0	3	0	0	0	0	0	0	0	0	0	0	0	0	k__Bacteria;p__Proteobacteria;c__Alphaproteobacteria;o__Acetobacterales;
Cardiobacteriales	0	0	0	0	0	0	0	0	0	0	15	219	0	2	0	0	0	0	0	0	0	0	0	0	k__Bacteria;p__Proteobacteria;c__Gammaproteobacteria;o__Cardiobacteriales;
Bacteroidales	0	6	16	96	35	14	8	0	0	0	0	0	5	33	187	31	0	0	0	2	84	0	8	0	k__Bacteria;p__Bacteroidota;c__Bacteroidia;o__Bacteroidales;
Veillonellales-Selenomonadales	0	0	5	0	0	0	0	0	0	0	0	0	0	0	160	0	0	0	0	0	0	0	0	0	k__Bacteria;p__Firmicutes;c__Negativicutes;o__Veillonellales-Selenomonadales;
Propionibacteriales	0	0	78	0	4	34	0	13	148	0	20	0	0	8	39	11	0	0	0	6	0	0	10	0	k__Bacteria;p__Actinobacteriota;c__Actinobacteria;o__Propionibacteriales;
Oscillospirales	5	0	13	21	14	30	0	10	0	0	0	0	0	3	35	0	0	4	0	0	109	0	0	0	k__Bacteria;p__Firmicutes;c__Clostridia;o__Oscillospirales;
Lachnospirales	0	0	0	49	96	26	35	23	0	0	3	8	49	13	34	0	0	2	8	2	19	0	0	0	k__Bacteria;p__Firmicutes;c__Clostridia;o__Lachnospirales;
Rhodobacterales	0	0	17	27	10	15	0	0	49	0	0	0	83	0	15	0	0	0	0	0	14	0	4	0	k__Bacteria;p__Proteobacteria;c__Alphaproteobacteria;o__Rhodobacterales;
Methanobacteriales	0	0	0	0	0	72	0	0	0	0	0	0	0	0	0	0	0	0	0	0	5	0	0	0	k__Archaea;p__Euryarchaeota;c__Methanobacteria;o__Methanobacteriales;
Solirubrobacterales	0	0	14	0	0	0	0	0	0	0	0	6	67	5	0	0	0	0	0	0	0	0	0	0	k__Bacteria;p__Actinobacteriota;c__Thermoleophilia;o__Solirubrobacterales;
Thermales	0	0	0	0	0	0	0	57	0	0	0	0	0	0	0	0	0	0	0	8	0	0	0	0	k__Bacteria;p__Deinococcota;c__Deinococci;o__Thermales;
Frankiales	0	0	0	0	0	54	0	0	0	0	0	0	0	0	0	0	0	0	0	0	0	0	0	0	k__Bacteria;p__Actinobacteriota;c__Actinobacteria;o__Frankiales;
Cytophagales	0	0	0	0	47	0	0	0	0	0	0	0	0	0	0	0	0	0	0	0	2	0	0	0	k__Bacteria;p__Bacteroidota;c__Bacteroidia;o__Cytophagales;
Exiguobacterales	39	0	0	0	0	13	0	0	0	0	17	0	0	6	0	0	24	0	0	0	0	0	0	0	k__Bacteria;p__Firmicutes;c__Bacilli;o__Exiguobacterales;
Bifidobacteriales	4	0	36	0	0	0	0	0	0	0	0	0	0	0	0	0	0	0	0	0	20	0	0	0	k__Bacteria;p__Actinobacteriota;c__Actinobacteria;o__Bifidobacteriales;
Obscuribacterales	0	6	0	26	7	0	0	0	0	0	0	0	36	0	0	14	0	0	0	0	26	0	6	0	k__Bacteria;p__Cyanobacteria;c__Vampirivibrionia;o__Obscuribacterales;
Gemmatimonadales	0	0	0	0	35	0	0	0	0	0	0	0	0	0	0	3	0	0	0	3	0	0	0	0	k__Bacteria;p__Gemmatimonadota;c__Gemmatimonadetes;o__Gemmatimonadales;
Fusobacteriales	0	0	31	0	0	0	0	0	0	0	0	0	0	3	11	0	0	0	0	0	0	0	0	0	k__Bacteria;p__Fusobacteriota;c__Fusobacteriia;o__Fusobacteriales;
0319-7L14	0	0	30	0	0	0	0	0	0	0	0	0	0	0	0	0	0	0	0	0	0	0	0	0	k__Bacteria;p__Actinobacteriota;c__Actinobacteria;o__0319-7L14;
Pseudonocardiales	3	30	10	0	0	0	0	0	0	0	0	0	0	0	0	0	0	0	0	0	0	0	0	0	k__Bacteria;p__Actinobacteriota;c__Actinobacteria;o__Pseudonocardiales;
Bdellovibrionales	0	0	28	0	0	0	0	0	0	0	0	0	0	0	0	0	0	0	0	0	0	0	0	0	k__Bacteria;p__Bdellovibrionota;c__Bdellovibrionia;o__Bdellovibrionales;
Chitinophagales	0	0	0	0	28	0	0	0	0	0	0	0	0	0	0	0	0	0	0	0	0	0	0	0	k__Bacteria;p__Bacteroidota;c__Bacteroidia;o__Chitinophagales;
Solibacterales	0	0	0	0	0	0	0	0	0	0	0	0	25	0	0	0	0	0	0	3	0	0	0	0	k__Bacteria;p__Acidobacteriota;c__Acidobacteriae;o__Solibacterales;
Acidobacteriales	0	0	0	0	0	0	0	0	0	0	0	0	23	0	0	0	0	0	0	0	0	0	0	0	k__Bacteria;p__Acidobacteriota;c__Acidobacteriae;o__Acidobacteriales;
Coriobacteriales	0	0	0	0	0	0	0	0	0	0	0	2	0	0	0	0	0	0	5	0	21	0	0	0	k__Bacteria;p__Actinobacteriota;c__Coriobacteriia;o__Coriobacteriales;
Actinomarinales	0	0	0	0	0	0	0	0	0	0	0	0	0	0	0	0	0	0	0	20	0	0	0	0	k__Bacteria;p__Actinobacteriota;c__Acidimicrobiia;o__Actinomarinales;
Haliangiales	0	0	0	17	0	0	0	0	0	0	0	0	0	0	0	0	0	0	0	8	0	0	0	0	k__Bacteria;p__Myxococcota;c__Polyangia;o__Haliangiales;
Anaerolineales	0	0	0	0	0	16	0	0	0	0	0	0	0	0	0	0	0	0	0	0	0	0	0	0	k__Bacteria;p__Chloroflexi;c__Anaerolineae;o__Anaerolineales;
Actinomycetales	0	0	16	0	0	0	0	0	0	0	0	0	0	0	0	0	0	0	0	0	0	0	0	0	k__Bacteria;p__Actinobacteriota;c__Actinobacteria;o__Actinomycetales;
Verrucomicrobiales	15	0	0	0	0	0	0	0	0	0	0	0	0	0	0	0	0	0	0	2	2	0	0	0	k__Bacteria;p__Verrucomicrobiota;c__Verrucomicrobiae;o__Verrucomicrobiales;
Vicinamibacterales	0	0	15	0	0	0	0	0	0	0	0	0	13	0	0	0	0	0	0	8	0	0	0	0	k__Bacteria;p__Acidobacteriota;c__Vicinamibacteria;o__Vicinamibacterales;
Christensenellales	0	0	0	8	0	0	0	0	0	0	0	0	0	0	10	0	0	0	4	0	13	0	0	0	k__Bacteria;p__Firmicutes;c__Clostridia;o__Christensenellales;
Clostridia_UCG-014	0	0	0	0	0	0	0	5	0	0	0	0	0	0	12	0	0	0	0	0	0	0	5	0	k__Bacteria;p__Firmicutes;c__Clostridia;o__Clostridia_UCG-014;
Paenibacillales	0	0	0	0	0	0	0	0	0	0	0	0	0	0	0	0	0	3	0	12	0	0	7	0	k__Bacteria;p__Firmicutes;c__Bacilli;o__Paenibacillales;
Deinococcales	12	0	0	0	0	0	0	0	0	0	0	0	0	0	0	0	0	0	0	0	0	0	0	0	k__Bacteria;p__Deinococcota;c__Deinococci;o__Deinococcales;
Xanthomonadales	0	0	0	0	0	7	0	0	0	3	0	0	6	11	0	0	0	0	0	0	0	0	0	0	k__Bacteria;p__Proteobacteria;c__Gammaproteobacteria;o__Xanthomonadales;
Bacteriovoracales	0	3	11	0	0	0	0	0	0	0	0	0	0	0	0	0	0	0	0	0	0	0	0	0	k__Bacteria;p__Bdellovibrionota;c__Bdellovibrionia;o__Bacteriovoracales;
Pyrinomonadales	0	0	0	0	0	0	0	0	0	0	0	0	0	0	0	0	0	0	0	10	0	0	0	0	k__Bacteria;p__Acidobacteriota;c__Blastocatellia;o__Pyrinomonadales;
Peptostreptococcales-Tissierellales	0	3	0	0	0	0	0	0	0	0	0	0	0	8	0	0	0	10	0	0	0	0	0	0	k__Bacteria;p__Firmicutes;c__Clostridia;o__Peptostreptococcales-Tissierellales;
Ktedonobacterales	0	0	0	0	0	0	0	0	0	0	0	0	0	0	10	0	0	0	0	0	0	0	0	0	k__Bacteria;p__Chloroflexi;c__Ktedonobacteria;o__Ktedonobacterales;
Gaiellales	0	0	9	0	0	0	0	0	0	0	0	0	0	0	0	0	0	0	0	2	0	0	0	0	k__Bacteria;p__Actinobacteriota;c__Thermoleophilia;o__Gaiellales;
Clostridiales	0	0	0	0	0	0	0	0	0	0	0	0	0	0	0	0	0	0	0	8	0	0	0	0	k__Bacteria;p__Firmicutes;c__Clostridia;o__Clostridiales;
Chthoniobacterales	0	0	8	0	0	0	0	0	0	0	0	0	0	0	0	0	0	0	0	0	0	0	0	0	k__Bacteria;p__Verrucomicrobiota;c__Verrucomicrobiae;o__Chthoniobacterales;
SBR1031	0	0	0	0	0	0	0	0	0	0	0	0	0	0	0	0	0	0	0	7	0	0	0	0	k__Bacteria;p__Chloroflexi;c__Anaerolineae;o__SBR1031;
Subgroup_2	0	0	6	0	0	0	0	0	0	0	0	0	0	0	0	0	0	0	0	0	0	0	0	0	k__Bacteria;p__Acidobacteriota;c__Acidobacteriae;o__Subgroup_2;
Monoglobales	0	0	0	0	0	0	0	0	0	0	0	0	0	0	0	0	0	0	0	0	5	0	0	0	k__Bacteria;p__Firmicutes;c__Clostridia;o__Monoglobales;
Immundisolibacterales	0	0	0	5	0	0	0	0	0	0	0	0	0	0	0	0	0	0	0	0	0	0	0	0	k__Bacteria;p__Proteobacteria;c__Gammaproteobacteria;o__Immundisolibacterales;
Kiloniellales	0	0	0	0	0	0	0	0	0	0	0	0	0	5	0	0	0	0	0	0	0	0	0	0	k__Bacteria;p__Proteobacteria;c__Alphaproteobacteria;o__Kiloniellales;
Caedibacterales	0	0	0	0	0	0	0	0	0	0	0	0	0	0	0	0	0	0	4	0	0	0	0	0	k__Bacteria;p__Proteobacteria;c__Alphaproteobacteria;o__Caedibacterales;
Ferrovibrionales	0	0	0	0	0	0	4	0	0	0	0	0	0	0	0	0	0	0	0	0	0	0	0	0	k__Bacteria;p__Proteobacteria;c__Alphaproteobacteria;o__Ferrovibrionales;
Legionellales	0	0	0	0	0	0	0	0	0	0	0	0	0	0	0	0	0	0	0	0	4	0	0	0	k__Bacteria;p__Proteobacteria;c__Gammaproteobacteria;o__Legionellales;
Brevibacillales	0	0	0	0	0	0	0	0	0	0	0	0	0	4	0	0	0	0	0	0	0	0	0	0	k__Bacteria;p__Firmicutes;c__Bacilli;o__Brevibacillales;
Kallotenuales	0	0	0	0	0	0	0	0	0	0	0	0	0	0	0	0	3	0	0	0	0	0	0	0	k__Bacteria;p__Chloroflexi;c__Chloroflexia;o__Kallotenuales;
Symbiobacteriales	0	0	0	0	0	0	0	0	0	0	0	0	0	3	0	0	0	0	0	0	0	0	0	0	k__Bacteria;p__Firmicutes;c__Symbiobacteriia;o__Symbiobacteriales;
Bryobacterales	0	0	0	0	0	0	0	0	0	0	0	0	0	0	0	0	0	0	3	0	0	0	0	0	k__Bacteria;p__Acidobacteriota;c__Acidobacteriae;o__Bryobacterales;
Kineosporiales	0	0	0	0	0	0	0	0	0	0	0	0	0	0	0	0	0	0	0	0	3	0	0	0	k__Bacteria;p__Actinobacteriota;c__Actinobacteria;o__Kineosporiales;
Longimicrobiales	0	3	0	0	0	0	0	0	0	0	0	0	0	0	0	0	0	0	0	2	0	0	0	0	k__Bacteria;p__Gemmatimonadota;c__Longimicrobia;o__Longimicrobiales;
Microtrichales	2	0	0	0	0	0	0	0	0	0	0	0	0	0	0	0	0	0	0	0	0	0	0	0	k__Bacteria;p__Actinobacteriota;c__Acidimicrobiia;o__Microtrichales;
unidentified_Desulfobacterota	0	0	0	0	0	0	0	0	0	0	0	0	0	0	0	0	0	0	0	2	0	0	0	0	k__Bacteria;p__Desulfobacterota;c__unidentified_Desulfobacterota;o__unidentified_Desulfobacterota;
Nitrososphaerales	0	0	0	0	0	0	0	2	0	0	0	0	0	0	0	0	0	0	0	0	0	0	0	0	k__Archaea;p__Crenarchaeota;c__Nitrososphaeria;o__Nitrososphaerales;
Nitriliruptorales	0	0	0	0	0	0	0	0	0	0	2	0	0	0	0	0	0	0	0	0	0	0	0	0	k__Bacteria;p__Actinobacteriota;c__Actinobacteria;o__Nitriliruptorales;
Limnochordales	0	0	0	0	0	0	0	0	0	0	0	0	2	0	0	0	0	0	0	0	0	0	0	0	k__Bacteria;p__Firmicutes;c__Limnochordia;o__Limnochordales;
Woesearchaeales	0	0	2	0	0	0	0	0	0	0	0	0	0	0	0	0	0	0	0	0	0	0	0	0	k__Archaea;p__Nanoarchaeota;c__Nanoarchaeia;o__Woesearchaeales;
Saccharimonadales	0	0	0	0	0	0	0	0	0	0	2	0	0	0	0	0	0	0	0	0	0	0	0	0	k__Bacteria;p__Patescibacteria;c__Saccharimonadia;o__Saccharimonadales;
Others	52	83	883	288	1724	1075	893	153	534	116	160	73	401	305	356	873	74	136	62	311	635	3	255	130	Others

## Sheet: Table S8
Table S8 ASVs classified into family
Taxonomy	CK.1	CK.2	CK.3	CK.4	CKa.1	CKa.2	CKa.3	CKa.4	LT1.1	LT1.2	LT1.3	LT1.4	LTa1.1	LTa1.2	LTa1.3	LTa1.4	LT2.1	LT2.2	LT2.3	LT2.4	LTa2.1	LTa2.2	LTa2.3	LTa2.4	Tax_detail
Enterococcaceae	68657	157484	88467	120178	4011	1422	2857	725	115477	60592	55412	19295	3521	133181	50644	82974	36390	34390	27077	10310	36955	9647	118905	56779	k__Bacteria;p__Firmicutes;c__Bacilli;o__Lactobacillales;f__Enterococcaceae;
Lactobacillaceae	4233	2801	44929	39739	6708	4782	1780	575	5066	4575	12651	14945	47940	4560	6527	16221	113104	34621	90828	63769	116559	106293	37221	80330	k__Bacteria;p__Firmicutes;c__Bacilli;o__Lactobacillales;f__Lactobacillaceae;
Enterobacteriaceae	4668	35	577	208	99514	77867	69900	26140	110	2120	230	500	55706	22268	18207	60535	0	17	238	60	163	2204	30	62	k__Bacteria;p__Proteobacteria;c__Gammaproteobacteria;o__Enterobacterales;f__Enterobacteriaceae;
Corynebacteriaceae	607	434	1529	627	11350	9178	1480	19618	37477	63454	77125	96192	44726	1392	1053	3469	248	492	21182	32506	1216	10553	261	1497	k__Bacteria;p__Actinobacteriota;c__Actinobacteria;o__Corynebacteriales;f__Corynebacteriaceae;
Morganellaceae	22	21	835	131	28361	48303	54107	74102	0	296	1462	1168	577	135	141	739	0	0	0	11	0	33	0	0	k__Bacteria;p__Proteobacteria;c__Gammaproteobacteria;o__Enterobacterales;f__Morganellaceae;
Staphylococcaceae	83	119	608	205	1630	2043	773	758	7473	9130	1517	4585	4380	201	836	1043	44	176	9978	44106	2831	15004	908	10871	k__Bacteria;p__Firmicutes;c__Bacilli;o__Staphylococcales;f__Staphylococcaceae;
Vagococcaceae	1125	74	51	34	15123	15971	26174	35710	12	208	118	611	329	113	95	125	6	0	10	178	5	136	7	63	k__Bacteria;p__Firmicutes;c__Bacilli;o__Lactobacillales;f__Vagococcaceae;
Moraxellaceae	428	1195	9910	2519	0	13	0	12	0	28	7	58	99	124	126	239	4	13	0	218	58	0	154	10	k__Bacteria;p__Proteobacteria;c__Gammaproteobacteria;o__Pseudomonadales;f__Moraxellaceae;
Flavobacteriaceae	8	0	209	17	108	184	2134	679	0	66	271	8442	109	35	24	161	0	0	6	31	0	4	0	0	k__Bacteria;p__Bacteroidota;c__Bacteroidia;o__Flavobacteriales;f__Flavobacteriaceae;
Yersiniaceae	13	18	116	26	0	0	6	3	424	5705	258	3272	676	0	15	87	0	11	587	2193	0	107	0	0	k__Bacteria;p__Proteobacteria;c__Gammaproteobacteria;o__Enterobacterales;f__Yersiniaceae;
Carnobacteriaceae	12	0	10	0	0	0	0	4	0	4214	41	0	0	0	0	0	52	12	13	96	0	103	115	30	k__Bacteria;p__Firmicutes;c__Bacilli;o__Lactobacillales;f__Carnobacteriaceae;
Brevibacteriaceae	99	0	0	0	164	456	121	0	46	715	166	757	42	5	0	16	0	0	107	360	0	3280	14	764	k__Bacteria;p__Actinobacteriota;c__Actinobacteria;o__Micrococcales;f__Brevibacteriaceae;
Oxalobacteraceae	70	252	2821	830	0	0	0	25	0	0	0	0	0	0	0	3	0	0	0	0	0	0	0	0	k__Bacteria;p__Proteobacteria;c__Gammaproteobacteria;o__Burkholderiales;f__Oxalobacteraceae;
Microbacteriaceae	19	0	8	26	322	271	113	11	85	420	2528	2644	383	17	8	0	11	32	388	431	9	1493	17	34	k__Bacteria;p__Actinobacteriota;c__Actinobacteria;o__Micrococcales;f__Microbacteriaceae;
Micrococcaceae	62	3	88	0	111	154	160	57	0	451	128	932	0	0	24	0	5	0	85	282	3	70	0	3	k__Bacteria;p__Actinobacteriota;c__Actinobacteria;o__Micrococcales;f__Micrococcaceae;
Erysipelotrichaceae	48	13	0	0	0	73	7	2	0	0	0	15	0	19	0	0	128	20	441	17	39	792	173	52	k__Bacteria;p__Firmicutes;c__Bacilli;o__Erysipelotrichales;f__Erysipelotrichaceae;
Mitochondria	712	2	110	22	15	69	55	14	37	8	70	6	35	107	44	50	305	5	0	88	58	0	2	4	k__Bacteria;p__Proteobacteria;c__Alphaproteobacteria;o__Rickettsiales;f__Mitochondria;
unidentified_Chloroplast	150	3	678	4	0	0	18	6	0	0	25	5	117	33	22	76	55	28	0	553	536	2	0	4	k__Bacteria;p__Cyanobacteria;c__Cyanobacteriia;o__Chloroplast;f__unidentified_Chloroplast;
Rhizobiaceae	0	2	20	17	52	34	19	10	49	626	658	669	266	0	45	42	2	15	48	61	9	65	20	0	k__Bacteria;p__Proteobacteria;c__Alphaproteobacteria;o__Rhizobiales;f__Rhizobiaceae;
Streptococcaceae	151	0	150	6	39	522	116	0	36	15	124	42	519	104	224	633	80	23	33	82	99	60	54	6	k__Bacteria;p__Firmicutes;c__Bacilli;o__Lactobacillales;f__Streptococcaceae;
Sphingobacteriaceae	0	0	0	15	0	0	27	9	19	626	29	233	0	0	0	0	0	0	0	0	0	0	0	0	k__Bacteria;p__Bacteroidota;c__Bacteroidia;o__Sphingobacteriales;f__Sphingobacteriaceae;
Pseudomonadaceae	32	29	163	15	0	0	0	0	0	0	0	2	529	36	198	428	0	3	7	10	0	0	0	0	k__Bacteria;p__Proteobacteria;c__Gammaproteobacteria;o__Pseudomonadales;f__Pseudomonadaceae;
Sphingomonadaceae	32	56	482	503	64	102	17	45	82	6	0	0	153	8	7	77	0	10	25	73	32	2	3	4	k__Bacteria;p__Proteobacteria;c__Alphaproteobacteria;o__Sphingomonadales;f__Sphingomonadaceae;
Dermabacteraceae	114	0	0	0	53	0	32	3	25	371	109	309	34	3	0	0	0	0	69	301	0	497	0	25	k__Bacteria;p__Actinobacteriota;c__Actinobacteria;o__Micrococcales;f__Dermabacteraceae;
Comamonadaceae	0	33	75	144	247	374	144	77	135	26	18	32	166	8	39	86	30	5	27	47	85	5	26	0	k__Bacteria;p__Proteobacteria;c__Gammaproteobacteria;o__Burkholderiales;f__Comamonadaceae;
Bacillaceae	92	47	21	0	180	46	121	68	0	32	116	361	69	18	64	0	35	19	19	0	0	0	0	29	k__Bacteria;p__Firmicutes;c__Bacilli;o__Bacillales;f__Bacillaceae;
Alcaligenaceae	0	5	0	0	14	36	297	97	43	98	73	280	33	7	12	0	0	6	18	9	0	9	0	12	k__Bacteria;p__Proteobacteria;c__Gammaproteobacteria;o__Burkholderiales;f__Alcaligenaceae;
Caulobacteraceae	33	28	282	263	0	0	0	0	0	0	0	0	0	5	0	40	2	0	0	0	0	0	0	0	k__Bacteria;p__Proteobacteria;c__Alphaproteobacteria;o__Caulobacterales;f__Caulobacteraceae;
Acetobacteraceae	0	0	0	5	0	237	16	0	0	0	0	3	0	0	0	0	0	0	0	0	0	0	0	0	k__Bacteria;p__Proteobacteria;c__Alphaproteobacteria;o__Acetobacterales;f__Acetobacteraceae;
Wohlfahrtiimonadaceae	0	0	0	0	0	0	0	0	0	0	15	219	0	2	0	0	0	0	0	0	0	0	0	0	k__Bacteria;p__Proteobacteria;c__Gammaproteobacteria;o__Cardiobacteriales;f__Wohlfahrtiimonadaceae;
Neisseriaceae	0	0	18	24	0	0	0	0	0	0	0	0	17	0	172	0	0	0	0	0	0	0	0	0	k__Bacteria;p__Proteobacteria;c__Gammaproteobacteria;o__Burkholderiales;f__Neisseriaceae;
Veillonellaceae	0	0	5	0	0	0	0	0	0	0	0	0	0	0	149	0	0	0	0	0	0	0	0	0	k__Bacteria;p__Firmicutes;c__Negativicutes;o__Veillonellales-Selenomonadales;f__Veillonellaceae;
Propionibacteriaceae	0	0	78	0	4	34	0	13	148	0	20	0	0	8	39	11	0	0	0	6	0	0	0	0	k__Bacteria;p__Actinobacteriota;c__Actinobacteria;o__Propionibacteriales;f__Propionibacteriaceae;
Prevotellaceae	0	0	0	0	0	0	0	0	0	0	0	0	0	18	114	2	0	0	0	0	38	0	8	0	k__Bacteria;p__Bacteroidota;c__Bacteroidia;o__Bacteroidales;f__Prevotellaceae;
Dietziaceae	10	0	3	105	58	114	5	6	0	0	0	0	0	0	0	0	0	0	0	0	0	0	0	0	k__Bacteria;p__Actinobacteriota;c__Actinobacteria;o__Corynebacteriales;f__Dietziaceae;
Rhodocyclaceae	0	0	0	0	0	111	0	0	0	0	0	0	0	0	0	0	0	0	0	0	0	0	0	0	k__Bacteria;p__Proteobacteria;c__Gammaproteobacteria;o__Burkholderiales;f__Rhodocyclaceae;
Aerococcaceae	20	0	25	14	64	70	0	0	0	25	60	99	0	0	0	0	5	0	8	60	9	15	8	7	k__Bacteria;p__Firmicutes;c__Bacilli;o__Lactobacillales;f__Aerococcaceae;
Lachnospiraceae	0	0	0	49	96	26	35	23	0	0	3	8	49	13	34	0	0	2	8	2	19	0	0	0	k__Bacteria;p__Firmicutes;c__Clostridia;o__Lachnospirales;f__Lachnospiraceae;
Weeksellaceae	0	0	17	0	0	79	0	0	91	30	0	0	62	0	57	2	0	0	0	0	2	0	14	0	k__Bacteria;p__Bacteroidota;c__Bacteroidia;o__Flavobacteriales;f__Weeksellaceae;
Rikenellaceae	0	0	0	87	0	0	0	0	0	0	0	0	0	0	37	0	0	0	0	0	37	0	0	0	k__Bacteria;p__Bacteroidota;c__Bacteroidia;o__Bacteroidales;f__Rikenellaceae;
Rhodobacteraceae	0	0	17	27	10	15	0	0	49	0	0	0	83	0	15	0	0	0	0	0	14	0	4	0	k__Bacteria;p__Proteobacteria;c__Alphaproteobacteria;o__Rhodobacterales;f__Rhodobacteraceae;
Planococcaceae	55	0	12	18	0	75	0	0	0	0	0	0	0	0	0	0	0	2	10	0	0	0	0	4	k__Bacteria;p__Firmicutes;c__Bacilli;o__Bacillales;f__Planococcaceae;
Nocardiaceae	0	0	53	0	0	0	0	0	73	0	0	0	0	6	0	0	0	0	0	0	0	0	0	0	k__Bacteria;p__Actinobacteriota;c__Actinobacteria;o__Corynebacteriales;f__Nocardiaceae;
Methanobacteriaceae	0	0	0	0	0	72	0	0	0	0	0	0	0	0	0	0	0	0	0	0	5	0	0	0	k__Archaea;p__Euryarchaeota;c__Methanobacteria;o__Methanobacteriales;f__Methanobacteriaceae;
Sporolactobacillaceae	0	0	0	72	0	0	0	0	0	0	0	0	0	0	0	0	0	0	0	0	0	0	0	0	k__Bacteria;p__Firmicutes;c__Bacilli;o__Bacillales;f__Sporolactobacillaceae;
Solirubrobacteraceae	0	0	14	0	0	0	0	0	0	0	0	6	67	3	0	0	0	0	0	0	0	0	0	0	k__Bacteria;p__Actinobacteriota;c__Thermoleophilia;o__Solirubrobacterales;f__Solirubrobacteraceae;
Gemellaceae	0	0	0	0	0	0	0	0	0	0	0	0	0	0	60	0	0	0	0	0	0	0	0	0	k__Bacteria;p__Firmicutes;c__Bacilli;o__Staphylococcales;f__Gemellaceae;
Thermaceae	0	0	0	0	0	0	0	57	0	0	0	0	0	0	0	0	0	0	0	8	0	0	0	0	k__Bacteria;p__Deinococcota;c__Deinococci;o__Thermales;f__Thermaceae;
Intrasporangiaceae	0	0	56	0	35	0	0	0	0	0	0	0	0	0	0	0	0	0	0	0	0	0	5	0	k__Bacteria;p__Actinobacteriota;c__Actinobacteria;o__Micrococcales;f__Intrasporangiaceae;
Xanthobacteraceae	3	0	0	0	52	6	0	0	0	0	0	0	5	4	2	55	0	3	0	13	8	0	18	0	k__Bacteria;p__Proteobacteria;c__Alphaproteobacteria;o__Rhizobiales;f__Xanthobacteraceae;
Frankiaceae	0	0	0	0	0	54	0	0	0	0	0	0	0	0	0	0	0	0	0	0	0	0	0	0	k__Bacteria;p__Actinobacteriota;c__Actinobacteria;o__Frankiales;f__Frankiaceae;
UCG-010	0	0	0	0	0	0	0	0	0	0	0	0	0	3	11	0	0	0	0	0	52	0	0	0	k__Bacteria;p__Firmicutes;c__Clostridia;o__Oscillospirales;f__UCG-010;
Pasteurellaceae	0	0	0	0	0	0	0	0	0	0	0	0	0	0	50	0	0	0	0	0	0	0	0	0	k__Bacteria;p__Proteobacteria;c__Gammaproteobacteria;o__Enterobacterales;f__Pasteurellaceae;
Microscillaceae	0	0	0	0	47	0	0	0	0	0	0	0	0	0	0	0	0	0	0	0	2	0	0	0	k__Bacteria;p__Bacteroidota;c__Bacteroidia;o__Cytophagales;f__Microscillaceae;
Cellvibrionaceae	0	0	0	41	0	0	0	0	0	0	0	0	0	0	0	0	0	0	0	0	0	0	0	0	k__Bacteria;p__Proteobacteria;c__Gammaproteobacteria;o__Pseudomonadales;f__Cellvibrionaceae;
Oscillospiraceae	0	0	0	0	14	3	0	0	0	0	0	0	0	0	24	0	0	4	0	0	39	0	0	0	k__Bacteria;p__Firmicutes;c__Clostridia;o__Oscillospirales;f__Oscillospiraceae;
Exiguobacteraceae	39	0	0	0	0	13	0	0	0	0	17	0	0	6	0	0	24	0	0	0	0	0	0	0	k__Bacteria;p__Firmicutes;c__Bacilli;o__Exiguobacterales;f__Exiguobacteraceae;
Burkholderiaceae	0	0	38	0	0	0	0	0	0	0	0	0	0	0	7	26	0	0	0	0	0	0	15	0	k__Bacteria;p__Proteobacteria;c__Gammaproteobacteria;o__Burkholderiales;f__Burkholderiaceae;
Obscuribacteraceae	0	6	0	26	7	0	0	0	0	0	0	0	36	0	0	14	0	0	0	0	26	0	6	0	k__Bacteria;p__Cyanobacteria;c__Vampirivibrionia;o__Obscuribacterales;f__Obscuribacteraceae;
Bifidobacteriaceae	4	0	36	0	0	0	0	0	0	0	0	0	0	0	0	0	0	0	0	0	20	0	0	0	k__Bacteria;p__Actinobacteriota;c__Actinobacteria;o__Bifidobacteriales;f__Bifidobacteriaceae;
Bacteroidaceae	0	0	16	0	35	0	0	0	0	0	0	0	5	9	14	13	0	0	0	0	9	0	0	0	k__Bacteria;p__Bacteroidota;c__Bacteroidia;o__Bacteroidales;f__Bacteroidaceae;
Gemmatimonadaceae	0	0	0	0	35	0	0	0	0	0	0	0	0	0	0	3	0	0	0	3	0	0	0	0	k__Bacteria;p__Gemmatimonadota;c__Gemmatimonadetes;o__Gemmatimonadales;f__Gemmatimonadaceae;
A0839	0	0	34	0	0	0	0	0	0	0	0	0	0	0	0	0	0	0	0	0	0	0	0	0	k__Bacteria;p__Proteobacteria;c__Alphaproteobacteria;o__Rhizobiales;f__A0839;
Pseudonocardiaceae	3	30	10	0	0	0	0	0	0	0	0	0	0	0	0	0	0	0	0	0	0	0	0	0	k__Bacteria;p__Actinobacteriota;c__Actinobacteria;o__Pseudonocardiales;f__Pseudonocardiaceae;
Chitinophagaceae	0	0	0	0	28	0	0	0	0	0	0	0	0	0	0	0	0	0	0	0	0	0	0	0	k__Bacteria;p__Bacteroidota;c__Bacteroidia;o__Chitinophagales;f__Chitinophagaceae;
Bdellovibrionaceae	0	0	28	0	0	0	0	0	0	0	0	0	0	0	0	0	0	0	0	0	0	0	0	0	k__Bacteria;p__Bdellovibrionota;c__Bdellovibrionia;o__Bdellovibrionales;f__Bdellovibrionaceae;
Ruminococcaceae	5	0	13	21	0	27	0	10	0	0	0	0	0	0	0	0	0	0	0	0	6	0	0	0	k__Bacteria;p__Firmicutes;c__Clostridia;o__Oscillospirales;f__Ruminococcaceae;
Solibacteraceae	0	0	0	0	0	0	0	0	0	0	0	0	25	0	0	0	0	0	0	3	0	0	0	0	k__Bacteria;p__Acidobacteriota;c__Acidobacteriae;o__Solibacterales;f__Solibacteraceae;
Atopobiaceae	0	0	0	0	0	0	0	0	0	0	0	2	0	0	0	0	0	0	0	0	21	0	0	0	k__Bacteria;p__Actinobacteriota;c__Coriobacteriia;o__Coriobacteriales;f__Atopobiaceae;
Idiomarinaceae	0	0	0	0	0	0	0	13	0	0	0	0	0	4	0	19	0	12	0	0	0	0	0	0	k__Bacteria;p__Proteobacteria;c__Gammaproteobacteria;o__Enterobacterales;f__Idiomarinaceae;
Leptotrichiaceae	0	0	18	0	0	0	0	0	0	0	0	0	0	0	0	0	0	0	0	0	0	0	0	0	k__Bacteria;p__Fusobacteriota;c__Fusobacteriia;o__Fusobacteriales;f__Leptotrichiaceae;
Haliangiaceae	0	0	0	17	0	0	0	0	0	0	0	0	0	0	0	0	0	0	0	8	0	0	0	0	k__Bacteria;p__Myxococcota;c__Polyangia;o__Haliangiales;f__Haliangiaceae;
Listeriaceae	0	0	0	6	14	0	11	0	0	0	0	0	16	0	7	0	0	0	0	0	0	0	0	0	k__Bacteria;p__Firmicutes;c__Bacilli;o__Lactobacillales;f__Listeriaceae;
Porphyromonadaceae	0	0	0	0	0	0	0	0	0	0	0	0	0	0	7	16	0	0	0	0	0	0	0	0	k__Bacteria;p__Bacteroidota;c__Bacteroidia;o__Bacteroidales;f__Porphyromonadaceae;
Anaerolineaceae	0	0	0	0	0	16	0	0	0	0	0	0	0	0	0	0	0	0	0	0	0	0	0	0	k__Bacteria;p__Chloroflexi;c__Anaerolineae;o__Anaerolineales;f__Anaerolineaceae;
Actinomycetaceae	0	0	16	0	0	0	0	0	0	0	0	0	0	0	0	0	0	0	0	0	0	0	0	0	k__Bacteria;p__Actinobacteriota;c__Actinobacteria;o__Actinomycetales;f__Actinomycetaceae;
Paludibacteraceae	0	0	0	0	0	8	0	0	0	0	0	0	0	0	15	0	0	0	0	0	0	0	0	0	k__Bacteria;p__Bacteroidota;c__Bacteroidia;o__Bacteroidales;f__Paludibacteraceae;
Akkermansiaceae	15	0	0	0	0	0	0	0	0	0	0	0	0	0	0	0	0	0	0	2	2	0	0	0	k__Bacteria;p__Verrucomicrobiota;c__Verrucomicrobiae;o__Verrucomicrobiales;f__Akkermansiaceae;
Nitrosomonadaceae	0	0	0	0	0	0	14	0	0	0	0	0	0	0	0	0	0	0	0	0	0	0	0	0	k__Bacteria;p__Proteobacteria;c__Gammaproteobacteria;o__Burkholderiales;f__Nitrosomonadaceae;
Alteromonadaceae	0	0	0	0	0	0	0	0	0	0	0	0	0	0	0	0	0	0	0	14	0	0	0	0	k__Bacteria;p__Proteobacteria;c__Gammaproteobacteria;o__Enterobacterales;f__Alteromonadaceae;
Fusobacteriaceae	0	0	13	0	0	0	0	0	0	0	0	0	0	3	11	0	0	0	0	0	0	0	0	0	k__Bacteria;p__Fusobacteriota;c__Fusobacteriia;o__Fusobacteriales;f__Fusobacteriaceae;
Beijerinckiaceae	0	0	0	0	0	0	0	0	0	0	0	0	0	0	0	0	0	0	0	0	13	0	6	0	k__Bacteria;p__Proteobacteria;c__Alphaproteobacteria;o__Rhizobiales;f__Beijerinckiaceae;
Vibrionaceae	0	3	0	0	0	0	0	0	0	0	0	0	7	0	13	0	0	0	0	3	0	0	0	0	k__Bacteria;p__Proteobacteria;c__Gammaproteobacteria;o__Enterobacterales;f__Vibrionaceae;
Christensenellaceae	0	0	0	8	0	0	0	0	0	0	0	0	0	0	10	0	0	0	4	0	13	0	0	0	k__Bacteria;p__Firmicutes;c__Clostridia;o__Christensenellales;f__Christensenellaceae;
Deinococcaceae	12	0	0	0	0	0	0	0	0	0	0	0	0	0	0	0	0	0	0	0	0	0	0	0	k__Bacteria;p__Deinococcota;c__Deinococci;o__Deinococcales;f__Deinococcaceae;
Paenibacillaceae	0	0	0	0	0	0	0	0	0	0	0	0	0	0	0	0	0	3	0	12	0	0	7	0	k__Bacteria;p__Firmicutes;c__Bacilli;o__Paenibacillales;f__Paenibacillaceae;
Bacteriovoracaceae	0	3	11	0	0	0	0	0	0	0	0	0	0	0	0	0	0	0	0	0	0	0	0	0	k__Bacteria;p__Bdellovibrionota;c__Bdellovibrionia;o__Bacteriovoracales;f__Bacteriovoracaceae;
Aeromonadaceae	0	0	0	0	0	0	0	0	0	0	0	0	0	0	0	6	0	0	0	11	0	0	0	0	k__Bacteria;p__Proteobacteria;c__Gammaproteobacteria;o__Enterobacterales;f__Aeromonadaceae;
Xanthomonadaceae	0	0	0	0	0	7	0	0	0	3	0	0	6	11	0	0	0	0	0	0	0	0	0	0	k__Bacteria;p__Proteobacteria;c__Gammaproteobacteria;o__Xanthomonadales;f__Xanthomonadaceae;
Selenomonadaceae	0	0	0	0	0	0	0	0	0	0	0	0	0	0	11	0	0	0	0	0	0	0	0	0	k__Bacteria;p__Firmicutes;c__Negativicutes;o__Veillonellales-Selenomonadales;f__Selenomonadaceae;
Pyrinomonadaceae	0	0	0	0	0	0	0	0	0	0	0	0	0	0	0	0	0	0	0	10	0	0	0	0	k__Bacteria;p__Acidobacteriota;c__Blastocatellia;o__Pyrinomonadales;f__Pyrinomonadaceae;
TRA3-20	0	0	0	0	0	10	0	0	0	0	0	0	0	0	0	0	0	0	0	0	0	0	0	0	k__Bacteria;p__Proteobacteria;c__Gammaproteobacteria;o__Burkholderiales;f__TRA3-20;
Nocardioidaceae	0	0	0	0	0	0	0	0	0	0	0	0	0	0	0	0	0	0	0	0	0	0	10	0	k__Bacteria;p__Actinobacteriota;c__Actinobacteria;o__Propionibacteriales;f__Nocardioidaceae;
Proteiniboraceae	0	0	0	0	0	0	0	0	0	0	0	0	0	0	0	0	0	10	0	0	0	0	0	0	k__Bacteria;p__Firmicutes;c__Clostridia;o__Peptostreptococcales-Tissierellales;f__Proteiniboraceae;
JG30-KF-AS9	0	0	0	0	0	0	0	0	0	0	0	0	0	0	10	0	0	0	0	0	0	0	0	0	k__Bacteria;p__Chloroflexi;c__Ktedonobacteria;o__Ktedonobacterales;f__JG30-KF-AS9;
SB-5	0	0	0	9	0	0	0	0	0	0	0	0	0	0	0	0	0	0	0	0	0	0	0	0	k__Bacteria;p__Bacteroidota;c__Bacteroidia;o__Bacteroidales;f__SB-5;
Gaiellaceae	0	0	9	0	0	0	0	0	0	0	0	0	0	0	0	0	0	0	0	2	0	0	0	0	k__Bacteria;p__Actinobacteriota;c__Thermoleophilia;o__Gaiellales;f__Gaiellaceae;
Muribaculaceae	0	6	0	0	0	6	8	0	0	0	0	0	0	0	0	0	0	0	0	0	0	0	0	0	k__Bacteria;p__Bacteroidota;c__Bacteroidia;o__Bacteroidales;f__Muribaculaceae;
Peptostreptococcaceae	0	0	0	0	0	0	0	0	0	0	0	0	0	8	0	0	0	0	0	0	0	0	0	0	k__Bacteria;p__Firmicutes;c__Clostridia;o__Peptostreptococcales-Tissierellales;f__Peptostreptococcaceae;
Clostridiaceae	0	0	0	0	0	0	0	0	0	0	0	0	0	0	0	0	0	0	0	8	0	0	0	0	k__Bacteria;p__Firmicutes;c__Clostridia;o__Clostridiales;f__Clostridiaceae;
Chthoniobacteraceae	0	0	8	0	0	0	0	0	0	0	0	0	0	0	0	0	0	0	0	0	0	0	0	0	k__Bacteria;p__Verrucomicrobiota;c__Verrucomicrobiae;o__Chthoniobacterales;f__Chthoniobacteraceae;
A4b	0	0	0	0	0	0	0	0	0	0	0	0	0	0	0	0	0	0	0	7	0	0	0	0	k__Bacteria;p__Chloroflexi;c__Anaerolineae;o__SBR1031;f__A4b;
unidentified_Subgroup_2	0	0	6	0	0	0	0	0	0	0	0	0	0	0	0	0	0	0	0	0	0	0	0	0	k__Bacteria;p__Acidobacteriota;c__Acidobacteriae;o__Subgroup_2;f__unidentified_Subgroup_2;
p-251-o5	0	0	0	0	0	0	0	0	0	0	0	0	0	6	0	0	0	0	0	0	0	0	0	0	k__Bacteria;p__Bacteroidota;c__Bacteroidia;o__Bacteroidales;f__p-251-o5;
Rickettsiaceae	0	0	0	0	0	0	0	0	0	0	0	0	5	0	0	0	0	0	0	0	0	0	0	0	k__Bacteria;p__Proteobacteria;c__Alphaproteobacteria;o__Rickettsiales;f__Rickettsiaceae;
Sutterellaceae	0	0	0	0	0	0	0	0	0	0	0	0	0	0	0	0	5	0	0	0	2	0	0	0	k__Bacteria;p__Proteobacteria;c__Gammaproteobacteria;o__Burkholderiales;f__Sutterellaceae;
Bogoriellaceae	0	5	0	0	0	0	0	0	0	0	0	0	0	0	0	0	0	0	0	0	0	0	0	0	k__Bacteria;p__Actinobacteriota;c__Actinobacteria;o__Micrococcales;f__Bogoriellaceae;
Immundisolibacteraceae	0	0	0	5	0	0	0	0	0	0	0	0	0	0	0	0	0	0	0	0	0	0	0	0	k__Bacteria;p__Proteobacteria;c__Gammaproteobacteria;o__Immundisolibacterales;f__Immundisolibacteraceae;
Eggerthellaceae	0	0	0	0	0	0	0	0	0	0	0	0	0	0	0	0	0	0	5	0	0	0	0	0	k__Bacteria;p__Actinobacteriota;c__Coriobacteriia;o__Coriobacteriales;f__Eggerthellaceae;
Monoglobaceae	0	0	0	0	0	0	0	0	0	0	0	0	0	0	0	0	0	0	0	0	5	0	0	0	k__Bacteria;p__Firmicutes;c__Clostridia;o__Monoglobales;f__Monoglobaceae;
Legionellaceae	0	0	0	0	0	0	0	0	0	0	0	0	0	0	0	0	0	0	0	0	4	0	0	0	k__Bacteria;p__Proteobacteria;c__Gammaproteobacteria;o__Legionellales;f__Legionellaceae;
Ferrovibrionaceae	0	0	0	0	0	0	4	0	0	0	0	0	0	0	0	0	0	0	0	0	0	0	0	0	k__Bacteria;p__Proteobacteria;c__Alphaproteobacteria;o__Ferrovibrionales;f__Ferrovibrionaceae;
Caedibacteraceae	0	0	0	0	0	0	0	0	0	0	0	0	0	0	0	0	0	0	4	0	0	0	0	0	k__Bacteria;p__Proteobacteria;c__Alphaproteobacteria;o__Caedibacterales;f__Caedibacteraceae;
Brevibacillaceae	0	0	0	0	0	0	0	0	0	0	0	0	0	4	0	0	0	0	0	0	0	0	0	0	k__Bacteria;p__Firmicutes;c__Bacilli;o__Brevibacillales;f__Brevibacillaceae;
Longimicrobiaceae	0	3	0	0	0	0	0	0	0	0	0	0	0	0	0	0	0	0	0	2	0	0	0	0	k__Bacteria;p__Gemmatimonadota;c__Longimicrobia;o__Longimicrobiales;f__Longimicrobiaceae;
Symbiobacteraceae	0	0	0	0	0	0	0	0	0	0	0	0	0	3	0	0	0	0	0	0	0	0	0	0	k__Bacteria;p__Firmicutes;c__Symbiobacteriia;o__Symbiobacteriales;f__Symbiobacteraceae;
AKIW781	0	0	0	0	0	0	0	0	0	0	0	0	0	0	0	0	3	0	0	0	0	0	0	0	k__Bacteria;p__Chloroflexi;c__Chloroflexia;o__Kallotenuales;f__AKIW781;
Bryobacteraceae	0	0	0	0	0	0	0	0	0	0	0	0	0	0	0	0	0	0	3	0	0	0	0	0	k__Bacteria;p__Acidobacteriota;c__Acidobacteriae;o__Bryobacterales;f__Bryobacteraceae;
unidentified_Peptostreptococcales-Tissierellales	0	3	0	0	0	0	0	0	0	0	0	0	0	0	0	0	0	0	0	0	0	0	0	0	k__Bacteria;p__Firmicutes;c__Clostridia;o__Peptostreptococcales-Tissierellales;f__unidentified_Peptostreptococcales-Tissierellales;
Kineosporiaceae	0	0	0	0	0	0	0	0	0	0	0	0	0	0	0	0	0	0	0	0	3	0	0	0	k__Bacteria;p__Actinobacteriota;c__Actinobacteria;o__Kineosporiales;f__Kineosporiaceae;
Methylophilaceae	0	0	0	0	0	0	0	0	0	0	0	0	0	2	0	0	0	0	0	0	0	0	0	0	k__Bacteria;p__Proteobacteria;c__Gammaproteobacteria;o__Burkholderiales;f__Methylophilaceae;
Limnochordaceae	0	0	0	0	0	0	0	0	0	0	0	0	2	0	0	0	0	0	0	0	0	0	0	0	k__Bacteria;p__Firmicutes;c__Limnochordia;o__Limnochordales;f__Limnochordaceae;
Iamiaceae	2	0	0	0	0	0	0	0	0	0	0	0	0	0	0	0	0	0	0	0	0	0	0	0	k__Bacteria;p__Actinobacteriota;c__Acidimicrobiia;o__Microtrichales;f__Iamiaceae;
Amb-16S-1323	0	0	0	0	0	0	0	0	0	0	0	0	0	2	0	0	0	0	0	0	0	0	0	0	k__Bacteria;p__Proteobacteria;c__Alphaproteobacteria;o__Rhizobiales;f__Amb-16S-1323;
Saccharimonadaceae	0	0	0	0	0	0	0	0	0	0	2	0	0	0	0	0	0	0	0	0	0	0	0	0	k__Bacteria;p__Patescibacteria;c__Saccharimonadia;o__Saccharimonadales;f__Saccharimonadaceae;
unidentified_Desulfobacterota	0	0	0	0	0	0	0	0	0	0	0	0	0	0	0	0	0	0	0	2	0	0	0	0	k__Bacteria;p__Desulfobacterota;c__unidentified_Desulfobacterota;o__unidentified_Desulfobacterota;f__unidentified_Desulfobacterota;
67-14	0	0	0	0	0	0	0	0	0	0	0	0	0	2	0	0	0	0	0	0	0	0	0	0	k__Bacteria;p__Actinobacteriota;c__Thermoleophilia;o__Solirubrobacterales;f__67-14;
Nitrososphaeraceae	0	0	0	0	0	0	0	2	0	0	0	0	0	0	0	0	0	0	0	0	0	0	0	0	k__Archaea;p__Crenarchaeota;c__Nitrososphaeria;o__Nitrososphaerales;f__Nitrososphaeraceae;
Anaplasmataceae	0	0	0	0	0	0	0	0	0	0	0	0	0	0	0	0	0	0	0	0	0	0	2	0	k__Bacteria;p__Proteobacteria;c__Alphaproteobacteria;o__Rickettsiales;f__Anaplasmataceae;
Nitriliruptoraceae	0	0	0	0	0	0	0	0	0	0	2	0	0	0	0	0	0	0	0	0	0	0	0	0	k__Bacteria;p__Actinobacteriota;c__Actinobacteria;o__Nitriliruptorales;f__Nitriliruptoraceae;
Halomonadaceae	0	0	2	0	0	0	0	0	0	0	0	0	0	0	0	0	0	0	0	0	0	0	0	0	k__Bacteria;p__Proteobacteria;c__Gammaproteobacteria;o__Pseudomonadales;f__Halomonadaceae;
Mycobacteriaceae	0	0	0	0	0	0	0	0	0	0	0	0	2	0	0	0	0	0	0	0	0	0	0	0	k__Bacteria;p__Actinobacteriota;c__Actinobacteria;o__Corynebacteriales;f__Mycobacteriaceae;
Tannerellaceae	0	0	0	0	0	0	0	0	0	0	0	0	0	0	0	0	0	0	0	2	0	0	0	0	k__Bacteria;p__Bacteroidota;c__Bacteroidia;o__Bacteroidales;f__Tannerellaceae;
Others	58	90	938	288	1728	1075	893	169	534	121	160	78	437	310	368	873	74	136	62	339	647	5	260	130	Others

## Sheet: Table S9
Table S9 ASVs classified into genus
Taxonomy	CK.1	CK.2	CK.3	CK.4	CKa.1	CKa.2	CKa.3	CKa.4	LT1.1	LT1.2	LT1.3	LT1.4	LTa1.1	LTa1.2	LTa1.3	LTa1.4	LT2.1	LT2.2	LT2.3	LT2.4	LTa2.1	LTa2.2	LTa2.3	LTa2.4	Tax_detail
Enterococcus	68657	157484	88467	120178	4011	1422	2857	725	115477	60592	55412	19295	3521	133181	50644	82974	36390	34390	27077	10310	36955	9647	118905	56779	k__Bacteria;p__Firmicutes;c__Bacilli;o__Lactobacillales;f__Enterococcaceae;g__Enterococcus;
Weissella	3412	2276	12798	37486	6085	4461	1751	532	4764	4423	11810	14004	45220	4549	6315	14429	112355	34542	88703	62783	115961	105592	36914	80128	k__Bacteria;p__Firmicutes;c__Bacilli;o__Lactobacillales;f__Lactobacillaceae;g__Weissella;
Corynebacterium	607	434	1529	627	11350	9178	1480	19618	37477	63454	77125	96192	44726	1392	1053	3469	248	492	21182	32506	1216	10553	261	1497	k__Bacteria;p__Actinobacteriota;c__Actinobacteria;o__Corynebacteriales;f__Corynebacteriaceae;g__Corynebacterium;
Proteus	22	21	835	131	28361	48303	54107	74102	0	25	132	410	562	135	138	739	0	0	0	3	0	33	0	0	k__Bacteria;p__Proteobacteria;c__Gammaproteobacteria;o__Enterobacterales;f__Morganellaceae;g__Proteus;
Enterobacter	2762	14	408	140	62588	50192	43111	15837	53	883	114	149	34360	13380	11366	37167	0	3	11	7	91	1340	21	20	k__Bacteria;p__Proteobacteria;c__Gammaproteobacteria;o__Enterobacterales;f__Enterobacteriaceae;g__Enterobacter;
Staphylococcus	74	119	561	205	1542	1879	752	722	7411	8423	1025	3686	4321	194	789	1043	41	154	9210	39937	2831	14942	908	10849	k__Bacteria;p__Firmicutes;c__Bacilli;o__Staphylococcales;f__Staphylococcaceae;g__Staphylococcus;
Vagococcus	1125	74	51	34	15123	15971	26174	35710	12	208	118	611	329	113	95	125	6	0	10	178	5	136	7	63	k__Bacteria;p__Firmicutes;c__Bacilli;o__Lactobacillales;f__Vagococcaceae;g__Vagococcus;
Companilactobacillus	20	7	14597	591	42	86	0	2	24	40	168	71	61	0	0	0	160	11	989	188	6	112	65	23	k__Bacteria;p__Firmicutes;c__Bacilli;o__Lactobacillales;f__Lactobacillaceae;g__Companilactobacillus;
Levilactobacillus	452	312	12820	883	270	30	0	0	11	4	121	156	153	0	0	79	91	13	208	175	85	56	21	13	k__Bacteria;p__Firmicutes;c__Bacilli;o__Lactobacillales;f__Lactobacillaceae;g__Levilactobacillus;
Acinetobacter	428	1195	9910	2519	0	13	0	0	0	28	7	58	99	124	126	239	0	13	0	205	58	0	154	10	k__Bacteria;p__Proteobacteria;c__Gammaproteobacteria;o__Pseudomonadales;f__Moraxellaceae;g__Acinetobacter;
Myroides	8	0	209	17	8	184	2134	679	0	66	271	8442	109	35	0	161	0	0	6	31	0	4	0	0	k__Bacteria;p__Bacteroidota;c__Bacteroidia;o__Flavobacteriales;f__Flavobacteriaceae;g__Myroides;
Serratia	13	18	116	26	0	0	6	3	424	5705	258	3272	676	0	15	87	0	11	587	2193	0	107	0	0	k__Bacteria;p__Proteobacteria;c__Gammaproteobacteria;o__Enterobacterales;f__Yersiniaceae;g__Serratia;
Carnobacterium	0	0	0	0	0	0	0	0	0	4214	41	0	0	0	0	0	40	12	10	96	0	77	107	11	k__Bacteria;p__Firmicutes;c__Bacilli;o__Lactobacillales;f__Carnobacteriaceae;g__Carnobacterium;
Jeotgalicoccus	9	0	47	0	88	164	21	36	62	707	492	899	59	7	47	0	3	22	768	4169	0	55	0	22	k__Bacteria;p__Firmicutes;c__Bacilli;o__Staphylococcales;f__Staphylococcaceae;g__Jeotgalicoccus;
Brevibacterium	99	0	0	0	164	456	121	0	46	715	166	757	42	5	0	16	0	0	107	360	0	3280	14	764	k__Bacteria;p__Actinobacteriota;c__Actinobacteria;o__Micrococcales;f__Brevibacteriaceae;g__Brevibacterium;
Massilia	70	252	2821	830	0	0	0	0	0	0	0	0	0	0	0	3	0	0	0	0	0	0	0	0	k__Bacteria;p__Proteobacteria;c__Gammaproteobacteria;o__Burkholderiales;f__Oxalobacteraceae;g__Massilia;
Lactiplantibacillus	127	71	2639	568	12	38	29	9	58	16	83	90	91	0	0	9	166	4	548	237	51	91	10	49	k__Bacteria;p__Firmicutes;c__Bacilli;o__Lactobacillales;f__Lactobacillaceae;g__Lactiplantibacillus;
Pediococcus	215	135	1800	180	286	125	0	30	190	92	369	591	2252	0	203	1701	306	48	372	382	416	440	200	113	k__Bacteria;p__Firmicutes;c__Bacilli;o__Lactobacillales;f__Lactobacillaceae;g__Pediococcus;
Providencia	0	0	0	0	0	0	0	0	0	271	1330	758	15	0	3	0	0	0	0	8	0	0	0	0	k__Bacteria;p__Proteobacteria;c__Gammaproteobacteria;o__Enterobacterales;f__Morganellaceae;g__Providencia;
Leucobacter	19	0	0	19	162	0	0	0	0	86	129	392	148	0	0	0	0	0	85	153	0	916	17	14	k__Bacteria;p__Actinobacteriota;c__Actinobacteria;o__Micrococcales;f__Microbacteriaceae;g__Leucobacter;
Glutamicibacter	43	3	25	0	57	82	119	50	0	415	128	907	0	0	12	0	5	0	85	256	0	70	0	3	k__Bacteria;p__Actinobacteriota;c__Actinobacteria;o__Micrococcales;f__Micrococcaceae;g__Glutamicibacter;
unidentified_Mitochondria	712	0	83	0	0	0	0	0	0	0	70	3	0	91	3	0	305	0	0	88	37	0	0	0	k__Bacteria;p__Proteobacteria;c__Alphaproteobacteria;o__Rickettsiales;f__Mitochondria;g__unidentified_Mitochondria;
unidentified_Chloroplast	150	3	678	4	0	0	18	6	0	0	25	5	117	33	22	76	55	28	0	553	536	2	0	4	k__Bacteria;p__Cyanobacteria;c__Cyanobacteriia;o__Chloroplast;f__unidentified_Chloroplast;g__unidentified_Chloroplast;
Sphingobacterium	0	0	0	15	0	0	27	9	0	618	29	233	0	0	0	0	0	0	0	0	0	0	0	0	k__Bacteria;p__Bacteroidota;c__Bacteroidia;o__Sphingobacteriales;f__Sphingobacteriaceae;g__Sphingobacterium;
Turicibacter	0	13	0	0	0	12	0	2	0	0	0	0	0	0	0	0	0	0	24	0	0	609	89	16	k__Bacteria;p__Firmicutes;c__Bacilli;o__Erysipelotrichales;f__Erysipelotrichaceae;g__Turicibacter;
Lactococcus	0	0	0	0	0	0	0	0	0	15	3	15	102	29	26	544	0	0	10	22	39	57	14	0	k__Bacteria;p__Firmicutes;c__Bacilli;o__Lactobacillales;f__Streptococcaceae;g__Lactococcus;
Pseudomonas	32	29	163	15	0	0	0	0	0	0	0	2	529	36	198	428	0	3	7	10	0	0	0	0	k__Bacteria;p__Proteobacteria;c__Gammaproteobacteria;o__Pseudomonadales;f__Pseudomonadaceae;g__Pseudomonas;
Streptococcus	151	0	150	6	39	522	116	0	36	0	121	27	406	75	190	89	80	23	19	60	60	3	40	6	k__Bacteria;p__Firmicutes;c__Bacilli;o__Lactobacillales;f__Streptococcaceae;g__Streptococcus;
Brachybacterium	114	0	0	0	53	0	32	3	25	371	109	309	34	0	0	0	0	0	69	301	0	497	0	25	k__Bacteria;p__Actinobacteriota;c__Actinobacteria;o__Micrococcales;f__Dermabacteraceae;g__Brachybacterium;
Paenochrobactrum	0	0	14	0	41	0	0	10	49	445	484	380	33	0	10	42	2	15	43	61	9	40	20	0	k__Bacteria;p__Proteobacteria;c__Alphaproteobacteria;o__Rhizobiales;f__Rhizobiaceae;g__Paenochrobactrum;
Sphingobium	27	53	436	380	0	0	0	0	0	0	0	0	18	0	0	4	0	0	0	0	4	2	0	0	k__Bacteria;p__Proteobacteria;c__Alphaproteobacteria;o__Sphingomonadales;f__Sphingomonadaceae;g__Sphingobium;
ZOR0006	48	0	0	0	0	0	0	0	0	0	0	0	0	19	0	0	128	20	417	17	17	183	84	36	k__Bacteria;p__Firmicutes;c__Bacilli;o__Erysipelotrichales;f__Erysipelotrichaceae;g__ZOR0006;
Bacillus	92	43	21	0	180	46	121	68	0	32	114	361	69	16	64	0	35	19	19	0	0	0	0	29	k__Bacteria;p__Firmicutes;c__Bacilli;o__Bacillales;f__Bacillaceae;g__Bacillus;
Microbacterium	0	0	0	7	68	90	91	9	4	79	131	176	0	17	0	0	8	32	287	264	9	333	0	0	k__Bacteria;p__Actinobacteriota;c__Actinobacteria;o__Micrococcales;f__Microbacteriaceae;g__Microbacterium;
Pseudochrobactrum	0	0	0	0	11	34	19	0	0	181	174	289	233	0	16	0	0	0	0	0	0	25	0	0	k__Bacteria;p__Proteobacteria;c__Alphaproteobacteria;o__Rhizobiales;f__Rhizobiaceae;g__Pseudochrobactrum;
Brevundimonas	21	28	282	263	0	0	0	0	0	0	0	0	0	5	0	0	2	0	0	0	0	0	0	0	k__Bacteria;p__Proteobacteria;c__Alphaproteobacteria;o__Caulobacterales;f__Caulobacteraceae;g__Brevundimonas;
Ligilactobacillus	3	0	267	31	0	38	0	2	0	0	95	31	12	0	0	0	3	0	5	2	0	0	0	0	k__Bacteria;p__Firmicutes;c__Bacilli;o__Lactobacillales;f__Lactobacillaceae;g__Ligilactobacillus;
Paenalcaligenes	0	5	0	0	0	36	260	97	0	0	0	37	0	0	0	0	0	0	0	0	0	0	0	0	k__Bacteria;p__Proteobacteria;c__Gammaproteobacteria;o__Burkholderiales;f__Alcaligenaceae;g__Paenalcaligenes;
Acetobacter	0	0	0	0	0	237	0	0	0	0	0	0	0	0	0	0	0	0	0	0	0	0	0	0	k__Bacteria;p__Proteobacteria;c__Alphaproteobacteria;o__Acetobacterales;f__Acetobacteraceae;g__Acetobacter;
Aquabacterium	0	5	46	85	189	224	62	45	122	0	6	18	81	8	29	58	9	0	11	13	67	5	14	0	k__Bacteria;p__Proteobacteria;c__Gammaproteobacteria;o__Burkholderiales;f__Comamonadaceae;g__Aquabacterium;
Alcaligenes	0	0	0	0	14	0	37	0	43	91	73	221	33	0	12	0	0	0	18	9	0	9	0	12	k__Bacteria;p__Proteobacteria;c__Gammaproteobacteria;o__Burkholderiales;f__Alcaligenaceae;g__Alcaligenes;
Neisseria	0	0	18	0	0	0	0	0	0	0	0	0	0	0	161	0	0	0	0	0	0	0	0	0	k__Bacteria;p__Proteobacteria;c__Gammaproteobacteria;o__Burkholderiales;f__Neisseriaceae;g__Neisseria;
Veillonella	0	0	5	0	0	0	0	0	0	0	0	0	0	0	149	0	0	0	0	0	0	0	0	0	k__Bacteria;p__Firmicutes;c__Negativicutes;o__Veillonellales-Selenomonadales;f__Veillonellaceae;g__Veillonella;
Cutibacterium	0	0	78	0	4	34	0	13	148	0	20	0	0	8	39	11	0	0	0	6	0	0	0	0	k__Bacteria;p__Actinobacteriota;c__Actinobacteria;o__Propionibacteriales;f__Propionibacteriaceae;g__Cutibacterium;
Ignatzschineria	0	0	0	0	0	0	0	0	0	0	15	124	0	2	0	0	0	0	0	0	0	0	0	0	k__Bacteria;p__Proteobacteria;c__Gammaproteobacteria;o__Cardiobacteriales;f__Wohlfahrtiimonadaceae;g__Ignatzschineria;
Dietzia	10	0	3	105	58	114	5	6	0	0	0	0	0	0	0	0	0	0	0	0	0	0	0	0	k__Bacteria;p__Actinobacteriota;c__Actinobacteria;o__Corynebacteriales;f__Dietziaceae;g__Dietzia;
Flavobacterium	0	0	0	0	100	0	0	0	0	0	0	0	0	0	0	0	0	0	0	0	0	0	0	0	k__Bacteria;p__Bacteroidota;c__Bacteroidia;o__Flavobacteriales;f__Flavobacteriaceae;g__Flavobacterium;
Sphingomonas	0	0	29	98	0	3	0	0	0	0	0	0	6	0	2	0	0	0	15	42	0	0	0	0	k__Bacteria;p__Proteobacteria;c__Alphaproteobacteria;o__Sphingomonadales;f__Sphingomonadaceae;g__Sphingomonas;
Koukoulia	0	0	0	0	0	0	0	0	0	0	0	95	0	0	0	0	0	0	0	0	0	0	0	0	k__Bacteria;p__Proteobacteria;c__Gammaproteobacteria;o__Cardiobacteriales;f__Wohlfahrtiimonadaceae;g__Koukoulia;
Porphyrobacter	2	0	11	23	24	92	0	32	46	6	0	0	71	0	5	73	0	10	3	17	28	0	3	4	k__Bacteria;p__Proteobacteria;c__Alphaproteobacteria;o__Sphingomonadales;f__Sphingomonadaceae;g__Porphyrobacter;
Alistipes	0	0	0	87	0	0	0	0	0	0	0	0	0	0	0	0	0	0	0	0	20	0	0	0	k__Bacteria;p__Bacteroidota;c__Bacteroidia;o__Bacteroidales;f__Rikenellaceae;g__Alistipes;
Paracoccus	0	0	17	27	10	15	0	0	49	0	0	0	83	0	15	0	0	0	0	0	4	0	4	0	k__Bacteria;p__Proteobacteria;c__Alphaproteobacteria;o__Rhodobacterales;f__Rhodobacteraceae;g__Paracoccus;
Aerosphaera	0	0	0	0	64	0	0	0	0	0	19	83	0	0	0	0	0	0	0	56	0	0	0	0	k__Bacteria;p__Firmicutes;c__Bacilli;o__Lactobacillales;f__Aerococcaceae;g__Aerosphaera;
Dechloromonas	0	0	0	0	0	82	0	0	0	0	0	0	0	0	0	0	0	0	0	0	0	0	0	0	k__Bacteria;p__Proteobacteria;c__Gammaproteobacteria;o__Burkholderiales;f__Rhodocyclaceae;g__Dechloromonas;
Lachnospiraceae_NK4A136_group	0	0	0	49	80	0	0	0	0	0	0	5	0	0	0	0	0	0	6	0	0	0	0	0	k__Bacteria;p__Firmicutes;c__Clostridia;o__Lachnospirales;f__Lachnospiraceae;g__Lachnospiraceae_NK4A136_group;
Klebsiella	0	0	0	0	0	79	0	0	0	17	0	64	0	0	0	0	0	0	0	0	0	0	0	0	k__Bacteria;p__Proteobacteria;c__Gammaproteobacteria;o__Enterobacterales;f__Enterobacteriaceae;g__Klebsiella;
Chryseobacterium	0	0	17	0	0	79	0	0	0	30	0	0	62	0	57	2	0	0	0	0	0	0	14	0	k__Bacteria;p__Bacteroidota;c__Bacteroidia;o__Flavobacteriales;f__Weeksellaceae;g__Chryseobacterium;
Limosilactobacillus	0	0	0	0	0	0	0	0	0	0	0	0	78	7	9	0	15	0	0	0	6	0	0	2	k__Bacteria;p__Firmicutes;c__Bacilli;o__Lactobacillales;f__Lactobacillaceae;g__Limosilactobacillus;
Kurthia	55	0	12	0	0	75	0	0	0	0	0	0	0	0	0	0	0	2	10	0	0	0	0	0	k__Bacteria;p__Firmicutes;c__Bacilli;o__Bacillales;f__Planococcaceae;g__Kurthia;
Sporolactobacillus	0	0	0	72	0	0	0	0	0	0	0	0	0	0	0	0	0	0	0	0	0	0	0	0	k__Bacteria;p__Firmicutes;c__Bacilli;o__Bacillales;f__Sporolactobacillaceae;g__Sporolactobacillus;
Methanobrevibacter	0	0	0	0	0	72	0	0	0	0	0	0	0	0	0	0	0	0	0	0	5	0	0	0	k__Archaea;p__Euryarchaeota;c__Methanobacteria;o__Methanobacteriales;f__Methanobacteriaceae;g__Methanobrevibacter;
Aerococcus	20	0	0	14	0	70	0	0	0	25	41	16	0	0	0	0	5	0	8	4	9	15	8	7	k__Bacteria;p__Firmicutes;c__Bacilli;o__Lactobacillales;f__Aerococcaceae;g__Aerococcus;
Solirubrobacter	0	0	14	0	0	0	0	0	0	0	0	6	67	3	0	0	0	0	0	0	0	0	0	0	k__Bacteria;p__Actinobacteriota;c__Thermoleophilia;o__Solirubrobacterales;f__Solirubrobacteraceae;g__Solirubrobacter;
Erysipelothrix	0	0	0	0	0	61	7	0	0	0	0	15	0	0	0	0	0	0	0	0	0	0	0	0	k__Bacteria;p__Firmicutes;c__Bacilli;o__Erysipelotrichales;f__Erysipelotrichaceae;g__Erysipelothrix;
Gemella	0	0	0	0	0	0	0	0	0	0	0	0	0	0	60	0	0	0	0	0	0	0	0	0	k__Bacteria;p__Firmicutes;c__Bacilli;o__Staphylococcales;f__Gemellaceae;g__Gemella;
Pseudocitrobacter	0	0	0	0	0	0	0	0	0	0	0	0	0	0	0	33	0	0	58	26	0	0	0	0	k__Bacteria;p__Proteobacteria;c__Gammaproteobacteria;o__Enterobacterales;f__Enterobacteriaceae;g__Pseudocitrobacter;
Rothia	0	0	22	0	54	38	0	7	0	0	0	0	0	0	12	0	0	0	0	0	0	0	0	0	k__Bacteria;p__Actinobacteriota;c__Actinobacteria;o__Micrococcales;f__Micrococcaceae;g__Rothia;
Jatrophihabitans	0	0	0	0	0	54	0	0	0	0	0	0	0	0	0	0	0	0	0	0	0	0	0	0	k__Bacteria;p__Actinobacteriota;c__Actinobacteria;o__Frankiales;f__Frankiaceae;g__Jatrophihabitans;
Gordonia	0	0	53	0	0	0	0	0	0	0	0	0	0	0	0	0	0	0	0	0	0	0	0	0	k__Bacteria;p__Actinobacteriota;c__Actinobacteria;o__Corynebacteriales;f__Nocardiaceae;g__Gordonia;
Bradyrhizobium	3	0	0	0	52	6	0	0	0	0	0	0	5	4	2	10	0	0	0	13	0	0	18	0	k__Bacteria;p__Proteobacteria;c__Alphaproteobacteria;o__Rhizobiales;f__Xanthobacteraceae;g__Bradyrhizobium;
Haemophilus	0	0	0	0	0	0	0	0	0	0	0	0	0	0	50	0	0	0	0	0	0	0	0	0	k__Bacteria;p__Proteobacteria;c__Gammaproteobacteria;o__Enterobacterales;f__Pasteurellaceae;g__Haemophilus;
Rhodopseudomonas	0	0	0	0	0	0	0	0	0	0	0	0	0	0	0	45	0	0	0	0	8	0	0	0	k__Bacteria;p__Proteobacteria;c__Alphaproteobacteria;o__Rhizobiales;f__Xanthobacteraceae;g__Rhodopseudomonas;
Rhodococcus	0	0	0	0	0	0	0	0	44	0	0	0	0	6	0	0	0	0	0	0	0	0	0	0	k__Bacteria;p__Actinobacteriota;c__Actinobacteria;o__Corynebacteriales;f__Nocardiaceae;g__Rhodococcus;
Prevotella_7	0	0	0	0	0	0	0	0	0	0	0	0	0	0	42	0	0	0	0	0	0	0	0	0	k__Bacteria;p__Bacteroidota;c__Bacteroidia;o__Bacteroidales;f__Prevotellaceae;g__Prevotella_7;
Lactobacillus	4	0	0	0	13	0	0	0	0	0	5	2	42	4	0	3	8	3	0	2	34	2	8	0	k__Bacteria;p__Firmicutes;c__Bacilli;o__Lactobacillales;f__Lactobacillaceae;g__Lactobacillus;
Cellvibrio	0	0	0	41	0	0	0	0	0	0	0	0	0	0	0	0	0	0	0	0	0	0	0	0	k__Bacteria;p__Proteobacteria;c__Gammaproteobacteria;o__Pseudomonadales;f__Cellvibrionaceae;g__Cellvibrio;
Caulobacter	12	0	0	0	0	0	0	0	0	0	0	0	0	0	0	40	0	0	0	0	0	0	0	0	k__Bacteria;p__Proteobacteria;c__Alphaproteobacteria;o__Caulobacterales;f__Caulobacteraceae;g__Caulobacter;
Exiguobacterium	39	0	0	0	0	13	0	0	0	0	17	0	0	6	0	0	24	0	0	0	0	0	0	0	k__Bacteria;p__Firmicutes;c__Bacilli;o__Exiguobacterales;f__Exiguobacteraceae;g__Exiguobacterium;
Lautropia	0	0	38	0	0	0	0	0	0	0	0	0	0	0	0	0	0	0	0	0	0	0	0	0	k__Bacteria;p__Proteobacteria;c__Gammaproteobacteria;o__Burkholderiales;f__Burkholderiaceae;g__Lautropia;
Curvibacter	0	0	0	0	0	38	0	0	0	0	0	0	0	0	0	8	0	0	0	0	0	0	0	0	k__Bacteria;p__Proteobacteria;c__Gammaproteobacteria;o__Burkholderiales;f__Comamonadaceae;g__Curvibacter;
Thermus	0	0	0	0	0	0	0	38	0	0	0	0	0	0	0	0	0	0	0	8	0	0	0	0	k__Bacteria;p__Deinococcota;c__Deinococci;o__Thermales;f__Thermaceae;g__Thermus;
Prevotellaceae_UCG-003	0	0	0	0	0	0	0	0	0	0	0	0	0	0	0	0	0	0	0	0	38	0	0	0	k__Bacteria;p__Bacteroidota;c__Bacteroidia;o__Bacteroidales;f__Prevotellaceae;g__Prevotellaceae_UCG-003;
Prevotella	0	0	0	0	0	0	0	0	0	0	0	0	0	0	37	0	0	0	0	0	0	0	8	0	k__Bacteria;p__Bacteroidota;c__Bacteroidia;o__Bacteroidales;f__Prevotellaceae;g__Prevotella;
Rikenellaceae_RC9_gut_group	0	0	0	0	0	0	0	0	0	0	0	0	0	0	37	0	0	0	0	0	17	0	0	0	k__Bacteria;p__Bacteroidota;c__Bacteroidia;o__Bacteroidales;f__Rikenellaceae;g__Rikenellaceae_RC9_gut_group;
Bifidobacterium	4	0	36	0	0	0	0	0	0	0	0	0	0	0	0	0	0	0	0	0	20	0	0	0	k__Bacteria;p__Actinobacteriota;c__Actinobacteria;o__Bifidobacteriales;f__Bifidobacteriaceae;g__Bifidobacterium;
Arsenicicoccus	0	0	0	0	35	0	0	0	0	0	0	0	0	0	0	0	0	0	0	0	0	0	0	0	k__Bacteria;p__Actinobacteriota;c__Actinobacteria;o__Micrococcales;f__Intrasporangiaceae;g__Arsenicicoccus;
Bacteroides	0	0	16	0	35	0	0	0	0	0	0	0	5	9	14	13	0	0	0	0	9	0	0	0	k__Bacteria;p__Bacteroidota;c__Bacteroidia;o__Bacteroidales;f__Bacteroidaceae;g__Bacteroides;
Micrococcus	0	0	9	0	0	34	0	0	0	0	0	5	0	0	0	0	0	0	0	0	3	0	0	0	k__Bacteria;p__Actinobacteriota;c__Actinobacteria;o__Micrococcales;f__Micrococcaceae;g__Micrococcus;
Kocuria	0	0	32	0	0	0	0	0	0	0	0	0	0	0	0	0	0	0	0	0	0	0	0	0	k__Bacteria;p__Actinobacteriota;c__Actinobacteria;o__Micrococcales;f__Micrococcaceae;g__Kocuria;
Escherichia-Shigella	0	0	0	0	0	31	0	2	0	0	0	0	0	4	0	0	0	5	7	0	0	0	0	3	k__Bacteria;p__Proteobacteria;c__Gammaproteobacteria;o__Enterobacterales;f__Enterobacteriaceae;g__Escherichia-Shigella;
Lacticaseibacillus	0	0	5	0	0	0	0	0	19	0	0	0	31	0	0	0	0	0	0	0	0	0	0	0	k__Bacteria;p__Firmicutes;c__Bacilli;o__Lactobacillales;f__Lactobacillaceae;g__Lacticaseibacillus;
Saccharomonospora	0	30	0	0	0	0	0	0	0	0	0	0	0	0	0	0	0	0	0	0	0	0	0	0	k__Bacteria;p__Actinobacteriota;c__Actinobacteria;o__Pseudonocardiales;f__Pseudonocardiaceae;g__Saccharomonospora;
Nocardia	0	0	0	0	0	0	0	0	29	0	0	0	0	0	0	0	0	0	0	0	0	0	0	0	k__Bacteria;p__Actinobacteriota;c__Actinobacteria;o__Corynebacteriales;f__Nocardiaceae;g__Nocardia;
Bdellovibrio	0	0	28	0	0	0	0	0	0	0	0	0	0	0	0	0	0	0	0	0	0	0	0	0	k__Bacteria;p__Bdellovibrionota;c__Bdellovibrionia;o__Bdellovibrionales;f__Bdellovibrionaceae;g__Bdellovibrio;
Sediminibacterium	0	0	0	0	28	0	0	0	0	0	0	0	0	0	0	0	0	0	0	0	0	0	0	0	k__Bacteria;p__Bacteroidota;c__Bacteroidia;o__Chitinophagales;f__Chitinophagaceae;g__Sediminibacterium;
Faecalibacterium	0	0	13	0	0	27	0	0	0	0	0	0	0	0	0	0	0	0	0	0	0	0	0	0	k__Bacteria;p__Firmicutes;c__Clostridia;o__Oscillospirales;f__Ruminococcaceae;g__Faecalibacterium;
Acidovorax	0	0	0	9	0	3	0	0	0	0	0	0	27	0	8	0	0	0	0	13	0	0	0	0	k__Bacteria;p__Proteobacteria;c__Gammaproteobacteria;o__Burkholderiales;f__Comamonadaceae;g__Acidovorax;
Jeotgalibaca	0	0	0	0	0	0	0	0	0	0	0	0	0	0	0	0	0	0	3	0	0	26	0	19	k__Bacteria;p__Firmicutes;c__Bacilli;o__Lactobacillales;f__Carnobacteriaceae;g__Jeotgalibaca;
Cupriavidus	0	0	0	0	0	0	0	0	0	0	0	0	0	0	0	26	0	0	0	0	0	0	12	0	k__Bacteria;p__Proteobacteria;c__Gammaproteobacteria;o__Burkholderiales;f__Burkholderiaceae;g__Cupriavidus;
Abiotrophia	0	0	25	0	0	0	0	0	0	0	0	0	0	0	0	0	0	0	0	0	0	0	0	0	k__Bacteria;p__Firmicutes;c__Bacilli;o__Lactobacillales;f__Aerococcaceae;g__Abiotrophia;
Candidatus_Solibacter	0	0	0	0	0	0	0	0	0	0	0	0	25	0	0	0	0	0	0	3	0	0	0	0	k__Bacteria;p__Acidobacteriota;c__Acidobacteriae;o__Solibacterales;f__Solibacteraceae;g__Candidatus_Solibacter;
Capnocytophaga	0	0	0	0	0	0	0	0	0	0	0	0	0	0	24	0	0	0	0	0	0	0	0	0	k__Bacteria;p__Bacteroidota;c__Bacteroidia;o__Flavobacteriales;f__Flavobacteriaceae;g__Capnocytophaga;
Olsenella	0	0	0	0	0	0	0	0	0	0	0	0	0	0	0	0	0	0	0	0	21	0	0	0	k__Bacteria;p__Actinobacteriota;c__Coriobacteriia;o__Coriobacteriales;f__Atopobiaceae;g__Olsenella;
Ruminococcus	0	0	0	21	0	0	0	10	0	0	0	0	0	0	0	0	0	0	0	0	0	0	0	0	k__Bacteria;p__Firmicutes;c__Clostridia;o__Oscillospirales;f__Ruminococcaceae;g__Ruminococcus;
UCG-005	0	0	0	0	0	0	0	0	0	0	0	0	0	0	12	0	0	4	0	0	21	0	0	0	k__Bacteria;p__Firmicutes;c__Clostridia;o__Oscillospirales;f__Oscillospiraceae;g__UCG-005;
A2	0	0	0	0	0	0	20	20	0	0	0	0	9	0	0	0	0	0	0	0	0	0	0	0	k__Bacteria;p__Firmicutes;c__Clostridia;o__Lachnospirales;f__Lachnospiraceae;g__A2;
Gulosibacter	0	0	0	0	8	0	0	0	0	0	0	0	0	0	0	0	0	0	0	0	0	0	0	20	k__Bacteria;p__Actinobacteriota;c__Actinobacteria;o__Micrococcales;f__Microbacteriaceae;g__Gulosibacter;
Idiomarina	0	0	0	0	0	0	0	13	0	0	0	0	0	4	0	19	0	12	0	0	0	0	0	0	k__Bacteria;p__Proteobacteria;c__Gammaproteobacteria;o__Enterobacterales;f__Idiomarinaceae;g__Idiomarina;
Allorhizobium-Neorhizobium-Pararhizobium-Rhizobium	0	2	0	4	0	0	0	0	0	0	0	0	0	0	19	0	0	0	0	0	0	0	0	0	k__Bacteria;p__Proteobacteria;c__Alphaproteobacteria;o__Rhizobiales;f__Rhizobiaceae;g__Allorhizobium-Neorhizobium-Pararhizobium-Rhizobium;
Prevotellaceae_UCG-004	0	0	0	0	0	0	0	0	0	0	0	0	0	0	19	0	0	0	0	0	0	0	0	0	k__Bacteria;p__Bacteroidota;c__Bacteroidia;o__Bacteroidales;f__Prevotellaceae;g__Prevotellaceae_UCG-004;
Meiothermus	0	0	0	0	0	0	0	19	0	0	0	0	0	0	0	0	0	0	0	0	0	0	0	0	k__Bacteria;p__Deinococcota;c__Deinococci;o__Thermales;f__Thermaceae;g__Meiothermus;
Delftia	0	0	0	0	0	0	0	0	0	0	0	0	0	0	0	0	18	0	0	0	0	0	0	0	k__Bacteria;p__Proteobacteria;c__Gammaproteobacteria;o__Burkholderiales;f__Comamonadaceae;g__Delftia;
Leptotrichia	0	0	18	0	0	0	0	0	0	0	0	0	0	0	0	0	0	0	0	0	0	0	0	0	k__Bacteria;p__Fusobacteriota;c__Fusobacteriia;o__Fusobacteriales;f__Leptotrichiaceae;g__Leptotrichia;
Sporosarcina	0	0	0	18	0	0	0	0	0	0	0	0	0	0	0	0	0	0	0	0	0	0	0	4	k__Bacteria;p__Firmicutes;c__Bacilli;o__Bacillales;f__Planococcaceae;g__Sporosarcina;
Hydrogenophaga	0	0	0	0	0	0	0	0	0	0	0	0	0	0	0	0	0	0	0	17	0	0	0	0	k__Bacteria;p__Proteobacteria;c__Gammaproteobacteria;o__Burkholderiales;f__Comamonadaceae;g__Hydrogenophaga;
Haliangium	0	0	0	17	0	0	0	0	0	0	0	0	0	0	0	0	0	0	0	8	0	0	0	0	k__Bacteria;p__Myxococcota;c__Polyangia;o__Haliangiales;f__Haliangiaceae;g__Haliangium;
Actinomyces	0	0	16	0	0	0	0	0	0	0	0	0	0	0	0	0	0	0	0	0	0	0	0	0	k__Bacteria;p__Actinobacteriota;c__Actinobacteria;o__Actinomycetales;f__Actinomycetaceae;g__Actinomyces;
Porphyromonas	0	0	0	0	0	0	0	0	0	0	0	0	0	0	7	16	0	0	0	0	0	0	0	0	k__Bacteria;p__Bacteroidota;c__Bacteroidia;o__Bacteroidales;f__Porphyromonadaceae;g__Porphyromonas;
UTCFX1	0	0	0	0	0	16	0	0	0	0	0	0	0	0	0	0	0	0	0	0	0	0	0	0	k__Bacteria;p__Chloroflexi;c__Anaerolineae;o__Anaerolineales;f__Anaerolineaceae;g__UTCFX1;
Brochothrix	0	0	0	6	14	0	11	0	0	0	0	0	16	0	7	0	0	0	0	0	0	0	0	0	k__Bacteria;p__Firmicutes;c__Bacilli;o__Lactobacillales;f__Listeriaceae;g__Brochothrix;
Nesterenkonia	16	0	0	0	0	0	0	0	0	0	0	0	0	0	0	0	0	0	0	0	0	0	0	0	k__Bacteria;p__Actinobacteriota;c__Actinobacteria;o__Micrococcales;f__Micrococcaceae;g__Nesterenkonia;
Blautia	0	0	0	0	16	0	0	0	0	0	0	0	0	13	13	0	0	0	0	2	0	0	0	0	k__Bacteria;p__Firmicutes;c__Clostridia;o__Lachnospirales;f__Lachnospiraceae;g__Blautia;
Akkermansia	15	0	0	0	0	0	0	0	0	0	0	0	0	0	0	0	0	0	0	2	2	0	0	0	k__Bacteria;p__Verrucomicrobiota;c__Verrucomicrobiae;o__Verrucomicrobiales;f__Akkermansiaceae;g__Akkermansia;
Rheinheimera	0	0	0	0	0	0	0	0	0	0	0	0	0	0	0	0	0	0	0	14	0	0	0	0	k__Bacteria;p__Proteobacteria;c__Gammaproteobacteria;o__Enterobacterales;f__Alteromonadaceae;g__Rheinheimera;
DSSD61	0	0	0	0	0	0	14	0	0	0	0	0	0	0	0	0	0	0	0	0	0	0	0	0	k__Bacteria;p__Proteobacteria;c__Gammaproteobacteria;o__Burkholderiales;f__Nitrosomonadaceae;g__DSSD61;
Christensenellaceae_R-7_group	0	0	0	8	0	0	0	0	0	0	0	0	0	0	10	0	0	0	4	0	13	0	0	0	k__Bacteria;p__Firmicutes;c__Clostridia;o__Christensenellales;f__Christensenellaceae;g__Christensenellaceae_R-7_group;
Fusobacterium	0	0	13	0	0	0	0	0	0	0	0	0	0	3	11	0	0	0	0	0	0	0	0	0	k__Bacteria;p__Fusobacteriota;c__Fusobacteriia;o__Fusobacteriales;f__Fusobacteriaceae;g__Fusobacterium;
Enhydrobacter	0	0	0	0	0	0	0	12	0	0	0	0	0	0	0	0	4	0	0	13	0	0	0	0	k__Bacteria;p__Proteobacteria;c__Gammaproteobacteria;o__Pseudomonadales;f__Moraxellaceae;g__Enhydrobacter;
Methylobacterium-Methylorubrum	0	0	0	0	0	0	0	0	0	0	0	0	0	0	0	0	0	0	0	0	13	0	0	0	k__Bacteria;p__Proteobacteria;c__Alphaproteobacteria;o__Rhizobiales;f__Beijerinckiaceae;g__Methylobacterium-Methylorubrum;
Salinivibrio	0	0	0	0	0	0	0	0	0	0	0	0	7	0	13	0	0	0	0	0	0	0	0	0	k__Bacteria;p__Proteobacteria;c__Gammaproteobacteria;o__Enterobacterales;f__Vibrionaceae;g__Salinivibrio;
unidentified_Oscillospiraceae	0	0	0	0	0	0	0	0	0	0	0	0	0	0	12	0	0	0	0	0	0	0	0	0	k__Bacteria;p__Firmicutes;c__Clostridia;o__Oscillospirales;f__Oscillospiraceae;g__unidentified_Oscillospiraceae;
Alkalibacterium	12	0	0	0	0	0	0	4	0	0	0	0	0	0	0	0	12	0	0	0	0	0	8	0	k__Bacteria;p__Firmicutes;c__Bacilli;o__Lactobacillales;f__Carnobacteriaceae;g__Alkalibacterium;
Solobacterium	0	0	0	0	0	0	0	0	0	0	0	0	0	0	0	0	0	0	0	0	12	0	0	0	k__Bacteria;p__Firmicutes;c__Bacilli;o__Erysipelotrichales;f__Erysipelotrichaceae;g__Solobacterium;
Deinococcus	12	0	0	0	0	0	0	0	0	0	0	0	0	0	0	0	0	0	0	0	0	0	0	0	k__Bacteria;p__Deinococcota;c__Deinococci;o__Deinococcales;f__Deinococcaceae;g__Deinococcus;
Paenibacillus	0	0	0	0	0	0	0	0	0	0	0	0	0	0	0	0	0	0	0	12	0	0	7	0	k__Bacteria;p__Firmicutes;c__Bacilli;o__Paenibacillales;f__Paenibacillaceae;g__Paenibacillus;
Floricoccus	0	0	0	0	0	0	0	0	0	0	0	0	11	0	8	0	0	0	4	0	0	0	0	0	k__Bacteria;p__Firmicutes;c__Bacilli;o__Lactobacillales;f__Streptococcaceae;g__Floricoccus;
Aeromonas	0	0	0	0	0	0	0	0	0	0	0	0	0	0	0	6	0	0	0	11	0	0	0	0	k__Bacteria;p__Proteobacteria;c__Gammaproteobacteria;o__Enterobacterales;f__Aeromonadaceae;g__Aeromonas;
Curtobacterium	0	0	0	0	0	11	0	0	0	0	0	0	0	0	0	0	0	0	0	0	0	0	0	0	k__Bacteria;p__Actinobacteriota;c__Actinobacteria;o__Micrococcales;f__Microbacteriaceae;g__Curtobacterium;
Peredibacter	0	3	11	0	0	0	0	0	0	0	0	0	0	0	0	0	0	0	0	0	0	0	0	0	k__Bacteria;p__Bdellovibrionota;c__Bdellovibrionia;o__Bacteriovoracales;f__Bacteriovoracaceae;g__Peredibacter;
Uruburuella	0	0	0	0	0	0	0	0	0	0	0	0	0	0	11	0	0	0	0	0	0	0	0	0	k__Bacteria;p__Proteobacteria;c__Gammaproteobacteria;o__Burkholderiales;f__Neisseriaceae;g__Uruburuella;
Selenomonas	0	0	0	0	0	0	0	0	0	0	0	0	0	0	11	0	0	0	0	0	0	0	0	0	k__Bacteria;p__Firmicutes;c__Negativicutes;o__Veillonellales-Selenomonadales;f__Selenomonadaceae;g__Selenomonas;
Dubosiella	0	0	0	0	0	0	0	0	0	0	0	0	0	0	0	0	0	0	0	0	10	0	0	0	k__Bacteria;p__Firmicutes;c__Bacilli;o__Erysipelotrichales;f__Erysipelotrichaceae;g__Dubosiella;
Actinophytocola	0	0	10	0	0	0	0	0	0	0	0	0	0	0	0	0	0	0	0	0	0	0	0	0	k__Bacteria;p__Actinobacteriota;c__Actinobacteria;o__Pseudonocardiales;f__Pseudonocardiaceae;g__Actinophytocola;
Aeromicrobium	0	0	0	0	0	0	0	0	0	0	0	0	0	0	0	0	0	0	0	0	0	0	10	0	k__Bacteria;p__Actinobacteriota;c__Actinobacteria;o__Propionibacteriales;f__Nocardioidaceae;g__Aeromicrobium;
Granulicatella	0	0	10	0	0	0	0	0	0	0	0	0	0	0	0	0	0	0	0	0	0	0	0	0	k__Bacteria;p__Firmicutes;c__Bacilli;o__Lactobacillales;f__Carnobacteriaceae;g__Granulicatella;
RB41	0	0	0	0	0	0	0	0	0	0	0	0	0	0	0	0	0	0	0	10	0	0	0	0	k__Bacteria;p__Acidobacteriota;c__Blastocatellia;o__Pyrinomonadales;f__Pyrinomonadaceae;g__RB41;
Prevotella_9	0	0	0	0	0	0	0	0	0	0	0	0	0	10	0	0	0	0	0	0	0	0	0	0	k__Bacteria;p__Bacteroidota;c__Bacteroidia;o__Bacteroidales;f__Prevotellaceae;g__Prevotella_9;
Proteiniborus	0	0	0	0	0	0	0	0	0	0	0	0	0	0	0	0	0	10	0	0	0	0	0	0	k__Bacteria;p__Firmicutes;c__Clostridia;o__Peptostreptococcales-Tissierellales;f__Proteiniboraceae;g__Proteiniborus;
Haematobacter	0	0	0	0	0	0	0	0	0	0	0	0	0	0	0	0	0	0	0	0	10	0	0	0	k__Bacteria;p__Proteobacteria;c__Alphaproteobacteria;o__Rhodobacterales;f__Rhodobacteraceae;g__Haematobacter;
Gaiella	0	0	9	0	0	0	0	0	0	0	0	0	0	0	0	0	0	0	0	2	0	0	0	0	k__Bacteria;p__Actinobacteriota;c__Thermoleophilia;o__Gaiellales;f__Gaiellaceae;g__Gaiella;
Lampropedia	0	0	0	0	0	0	0	0	0	9	9	3	0	0	0	0	0	0	0	0	0	0	0	0	k__Bacteria;p__Proteobacteria;c__Gammaproteobacteria;o__Burkholderiales;f__Comamonadaceae;g__Lampropedia;
DSSF69	0	0	0	0	0	0	0	0	0	0	0	0	0	8	0	0	0	0	0	0	0	0	0	0	k__Bacteria;p__Proteobacteria;c__Alphaproteobacteria;o__Sphingomonadales;f__Sphingomonadaceae;g__DSSF69;
Luteimonas	0	0	0	0	0	7	0	0	0	0	0	0	0	8	0	0	0	0	0	0	0	0	0	0	k__Bacteria;p__Proteobacteria;c__Gammaproteobacteria;o__Xanthomonadales;f__Xanthomonadaceae;g__Luteimonas;
NK4A214_group	0	0	0	0	0	0	0	0	0	0	0	0	0	0	0	0	0	0	0	0	8	0	0	0	k__Bacteria;p__Firmicutes;c__Clostridia;o__Oscillospirales;f__Oscillospiraceae;g__NK4A214_group;
Paraprevotella	0	0	0	0	0	0	0	0	0	0	0	0	0	8	0	0	0	0	0	0	0	0	0	0	k__Bacteria;p__Bacteroidota;c__Bacteroidia;o__Bacteroidales;f__Prevotellaceae;g__Paraprevotella;
Chthoniobacter	0	0	8	0	0	0	0	0	0	0	0	0	0	0	0	0	0	0	0	0	0	0	0	0	k__Bacteria;p__Verrucomicrobiota;c__Verrucomicrobiae;o__Chthoniobacterales;f__Chthoniobacteraceae;g__Chthoniobacter;
Paludibacter	0	0	0	0	0	8	0	0	0	0	0	0	0	0	0	0	0	0	0	0	0	0	0	0	k__Bacteria;p__Bacteroidota;c__Bacteroidia;o__Bacteroidales;f__Paludibacteraceae;g__Paludibacter;
Plantibacter	0	0	0	0	0	0	0	0	0	0	0	7	0	0	0	0	0	0	0	0	0	0	0	0	k__Bacteria;p__Actinobacteriota;c__Actinobacteria;o__Micrococcales;f__Microbacteriaceae;g__Plantibacter;
Novosphingobium	3	0	0	2	0	7	0	0	0	0	0	0	0	0	0	0	0	0	0	0	0	0	0	0	k__Bacteria;p__Proteobacteria;c__Alphaproteobacteria;o__Sphingomonadales;f__Sphingomonadaceae;g__Novosphingobium;
Ralstonia	0	0	0	0	0	0	0	0	0	0	0	0	0	0	7	0	0	0	0	0	0	0	0	0	k__Bacteria;p__Proteobacteria;c__Gammaproteobacteria;o__Burkholderiales;f__Burkholderiaceae;g__Ralstonia;
Pusillimonas	0	0	0	0	0	0	0	0	0	0	0	0	0	7	0	0	0	3	0	0	0	0	0	0	k__Bacteria;p__Proteobacteria;c__Gammaproteobacteria;o__Burkholderiales;f__Alcaligenaceae;g__Pusillimonas;
Stenotrophomonas	0	0	0	0	0	0	0	0	0	0	0	0	6	0	0	0	0	0	0	0	0	0	0	0	k__Bacteria;p__Proteobacteria;c__Gammaproteobacteria;o__Xanthomonadales;f__Xanthomonadaceae;g__Stenotrophomonas;
Lachnospiraceae_NK3A20_group	0	0	0	0	0	0	0	0	0	0	0	0	0	0	0	0	0	0	0	0	6	0	0	0	k__Bacteria;p__Firmicutes;c__Clostridia;o__Lachnospirales;f__Lachnospiraceae;g__Lachnospiraceae_NK3A20_group;
unidentified_Subgroup_2	0	0	6	0	0	0	0	0	0	0	0	0	0	0	0	0	0	0	0	0	0	0	0	0	k__Bacteria;p__Acidobacteriota;c__Acidobacteriae;o__Subgroup_2;f__unidentified_Subgroup_2;g__unidentified_Subgroup_2;
Bosea	0	0	0	0	0	0	0	0	0	0	0	0	0	0	0	0	0	0	0	0	0	0	6	0	k__Bacteria;p__Proteobacteria;c__Alphaproteobacteria;o__Rhizobiales;f__Beijerinckiaceae;g__Bosea;
Clostridium_sensu_stricto_1	0	0	0	0	0	0	0	0	0	0	0	0	0	0	0	0	0	0	0	6	0	0	0	0	k__Bacteria;p__Firmicutes;c__Clostridia;o__Clostridiales;f__Clostridiaceae;g__Clostridium_sensu_stricto_1;
Enterorhabdus	0	0	0	0	0	0	0	0	0	0	0	0	0	0	0	0	0	0	5	0	0	0	0	0	k__Bacteria;p__Actinobacteriota;c__Coriobacteriia;o__Coriobacteriales;f__Eggerthellaceae;g__Enterorhabdus;
Commensalibacter	0	0	0	5	0	0	0	0	0	0	0	0	0	0	0	0	0	0	0	0	0	0	0	0	k__Bacteria;p__Proteobacteria;c__Alphaproteobacteria;o__Acetobacterales;f__Acetobacteraceae;g__Commensalibacter;
Romboutsia	0	0	0	0	0	0	0	0	0	0	0	0	0	5	0	0	0	0	0	0	0	0	0	0	k__Bacteria;p__Firmicutes;c__Clostridia;o__Peptostreptococcales-Tissierellales;f__Peptostreptococcaceae;g__Romboutsia;
Monoglobus	0	0	0	0	0	0	0	0	0	0	0	0	0	0	0	0	0	0	0	0	5	0	0	0	k__Bacteria;p__Firmicutes;c__Clostridia;o__Monoglobales;f__Monoglobaceae;g__Monoglobus;
Parasutterella	0	0	0	0	0	0	0	0	0	0	0	0	0	0	0	0	5	0	0	0	2	0	0	0	k__Bacteria;p__Proteobacteria;c__Gammaproteobacteria;o__Burkholderiales;f__Sutterellaceae;g__Parasutterella;
Georgenia	0	5	0	0	0	0	0	0	0	0	0	0	0	0	0	0	0	0	0	0	0	0	0	0	k__Bacteria;p__Actinobacteriota;c__Actinobacteria;o__Micrococcales;f__Bogoriellaceae;g__Georgenia;
Comamonas	0	0	0	0	0	0	0	0	0	5	0	0	0	0	0	0	0	5	0	0	0	0	0	0	k__Bacteria;p__Proteobacteria;c__Gammaproteobacteria;o__Burkholderiales;f__Comamonadaceae;g__Comamonas;
Immundisolibacter	0	0	0	5	0	0	0	0	0	0	0	0	0	0	0	0	0	0	0	0	0	0	0	0	k__Bacteria;p__Proteobacteria;c__Gammaproteobacteria;o__Immundisolibacterales;f__Immundisolibacteraceae;g__Immundisolibacter;
Brevibacillus	0	0	0	0	0	0	0	0	0	0	0	0	0	4	0	0	0	0	0	0	0	0	0	0	k__Bacteria;p__Firmicutes;c__Bacilli;o__Brevibacillales;f__Brevibacillaceae;g__Brevibacillus;
Ferrovibrio	0	0	0	0	0	0	4	0	0	0	0	0	0	0	0	0	0	0	0	0	0	0	0	0	k__Bacteria;p__Proteobacteria;c__Alphaproteobacteria;o__Ferrovibrionales;f__Ferrovibrionaceae;g__Ferrovibrio;
Candidatus_Nucleicultrix	0	0	0	0	0	0	0	0	0	0	0	0	0	0	0	0	0	0	4	0	0	0	0	0	k__Bacteria;p__Proteobacteria;c__Alphaproteobacteria;o__Caedibacterales;f__Caedibacteraceae;g__Candidatus_Nucleicultrix;
Legionella	0	0	0	0	0	0	0	0	0	0	0	0	0	0	0	0	0	0	0	0	4	0	0	0	k__Bacteria;p__Proteobacteria;c__Gammaproteobacteria;o__Legionellales;f__Legionellaceae;g__Legionella;
Alloprevotella	0	0	0	0	0	0	0	0	0	0	0	0	0	0	4	2	0	0	0	0	0	0	0	0	k__Bacteria;p__Bacteroidota;c__Bacteroidia;o__Bacteroidales;f__Prevotellaceae;g__Alloprevotella;
Pseudonocardia	3	0	0	0	0	0	0	0	0	0	0	0	0	0	0	0	0	0	0	0	0	0	0	0	k__Bacteria;p__Actinobacteriota;c__Actinobacteria;o__Pseudonocardiales;f__Pseudonocardiaceae;g__Pseudonocardia;
Symbiobacterium	0	0	0	0	0	0	0	0	0	0	0	0	0	3	0	0	0	0	0	0	0	0	0	0	k__Bacteria;p__Firmicutes;c__Symbiobacteriia;o__Symbiobacteriales;f__Symbiobacteraceae;g__Symbiobacterium;
[Eubacterium]_xylanophilum_group	0	0	0	0	0	0	0	3	0	0	0	0	0	0	0	0	0	0	0	0	0	0	0	0	k__Bacteria;p__Firmicutes;c__Clostridia;o__Lachnospirales;f__Lachnospiraceae;g__[Eubacterium]_xylanophilum_group;
Arenimonas	0	0	0	0	0	0	0	0	0	0	0	0	0	3	0	0	0	0	0	0	0	0	0	0	k__Bacteria;p__Proteobacteria;c__Gammaproteobacteria;o__Xanthomonadales;f__Xanthomonadaceae;g__Arenimonas;
Asaia	0	0	0	0	0	0	0	0	0	0	0	3	0	0	0	0	0	0	0	0	0	0	0	0	k__Bacteria;p__Proteobacteria;c__Alphaproteobacteria;o__Acetobacterales;f__Acetobacteraceae;g__Asaia;
Tyzzerella	0	0	0	0	0	0	0	0	0	0	3	0	0	0	0	0	0	0	0	0	0	0	0	0	k__Bacteria;p__Firmicutes;c__Clostridia;o__Lachnospirales;f__Lachnospiraceae;g__Tyzzerella;
Vibrio	0	3	0	0	0	0	0	0	0	0	0	0	0	0	0	0	0	0	0	3	0	0	0	0	k__Bacteria;p__Proteobacteria;c__Gammaproteobacteria;o__Enterobacterales;f__Vibrionaceae;g__Vibrio;
YC-ZSS-LKJ147	0	3	0	0	0	0	0	0	0	0	0	0	0	0	0	0	0	0	0	0	0	0	0	0	k__Bacteria;p__Gemmatimonadota;c__Longimicrobia;o__Longimicrobiales;f__Longimicrobiaceae;g__YC-ZSS-LKJ147;
Diaphorobacter	0	0	0	0	0	0	0	3	0	0	0	0	0	0	0	0	0	0	0	0	0	0	0	0	k__Bacteria;p__Proteobacteria;c__Gammaproteobacteria;o__Burkholderiales;f__Comamonadaceae;g__Diaphorobacter;
Dermabacter	0	0	0	0	0	0	0	0	0	0	0	0	0	3	0	0	0	0	0	0	0	0	0	0	k__Bacteria;p__Actinobacteriota;c__Actinobacteria;o__Micrococcales;f__Dermabacteraceae;g__Dermabacter;
Pseudoxanthomonas	0	0	0	0	0	0	0	0	0	3	0	0	0	0	0	0	0	0	0	0	0	0	0	0	k__Bacteria;p__Proteobacteria;c__Gammaproteobacteria;o__Xanthomonadales;f__Xanthomonadaceae;g__Pseudoxanthomonas;
Limnobacter	0	0	0	0	0	0	0	0	0	0	0	0	0	0	0	0	0	0	0	0	0	0	3	0	k__Bacteria;p__Proteobacteria;c__Gammaproteobacteria;o__Burkholderiales;f__Burkholderiaceae;g__Limnobacter;
Guggenheimella	0	3	0	0	0	0	0	0	0	0	0	0	0	0	0	0	0	0	0	0	0	0	0	0	k__Bacteria;p__Firmicutes;c__Clostridia;o__Peptostreptococcales-Tissierellales;f__unidentified_Peptostreptococcales-Tissierellales;g__Guggenheimella;
Quadrisphaera	0	0	0	0	0	0	0	0	0	0	0	0	0	0	0	0	0	0	0	0	3	0	0	0	k__Bacteria;p__Actinobacteriota;c__Actinobacteria;o__Kineosporiales;f__Kineosporiaceae;g__Quadrisphaera;
Bordetella	0	0	0	0	0	0	0	0	0	0	0	0	0	0	0	0	0	3	0	0	0	0	0	0	k__Bacteria;p__Proteobacteria;c__Gammaproteobacteria;o__Burkholderiales;f__Alcaligenaceae;g__Bordetella;
Gemmatimonas	0	0	0	0	0	0	0	0	0	0	0	0	0	0	0	0	0	0	0	3	0	0	0	0	k__Bacteria;p__Gemmatimonadota;c__Gemmatimonadetes;o__Gemmatimonadales;f__Gemmatimonadaceae;g__Gemmatimonas;
Bryobacter	0	0	0	0	0	0	0	0	0	0	0	0	0	0	0	0	0	0	3	0	0	0	0	0	k__Bacteria;p__Acidobacteriota;c__Acidobacteriae;o__Bryobacterales;f__Bryobacteraceae;g__Bryobacter;
Blastomonas	0	3	0	0	0	0	0	0	0	0	0	0	0	0	0	0	0	0	0	0	0	0	0	0	k__Bacteria;p__Proteobacteria;c__Alphaproteobacteria;o__Sphingomonadales;f__Sphingomonadaceae;g__Blastomonas;
Clostridium_sensu_stricto_12	0	0	0	0	0	0	0	0	0	0	0	0	0	0	0	0	0	0	0	2	0	0	0	0	k__Bacteria;p__Firmicutes;c__Clostridia;o__Clostridiales;f__Clostridiaceae;g__Clostridium_sensu_stricto_12;
Nitriliruptor	0	0	0	0	0	0	0	0	0	0	2	0	0	0	0	0	0	0	0	0	0	0	0	0	k__Bacteria;p__Actinobacteriota;c__Actinobacteria;o__Nitriliruptorales;f__Nitriliruptoraceae;g__Nitriliruptor;
Halomonas	0	0	2	0	0	0	0	0	0	0	0	0	0	0	0	0	0	0	0	0	0	0	0	0	k__Bacteria;p__Proteobacteria;c__Gammaproteobacteria;o__Pseudomonadales;f__Halomonadaceae;g__Halomonas;
Coriobacteriaceae_UCG-002	0	0	0	0	0	0	0	0	0	0	0	2	0	0	0	0	0	0	0	0	0	0	0	0	k__Bacteria;p__Actinobacteriota;c__Coriobacteriia;o__Coriobacteriales;f__Atopobiaceae;g__Coriobacteriaceae_UCG-002;
Moheibacter	0	0	0	0	0	0	0	0	0	0	0	0	0	0	0	0	0	0	0	0	2	0	0	0	k__Bacteria;p__Bacteroidota;c__Bacteroidia;o__Flavobacteriales;f__Weeksellaceae;g__Moheibacter;
Iamia	2	0	0	0	0	0	0	0	0	0	0	0	0	0	0	0	0	0	0	0	0	0	0	0	k__Bacteria;p__Actinobacteriota;c__Acidimicrobiia;o__Microtrichales;f__Iamiaceae;g__Iamia;
UBA6140	0	0	0	0	0	0	0	0	0	0	0	0	0	2	0	0	0	0	0	0	0	0	0	0	k__Bacteria;p__Proteobacteria;c__Gammaproteobacteria;o__Burkholderiales;f__Methylophilaceae;g__UBA6140;
TM7x	0	0	0	0	0	0	0	0	0	0	2	0	0	0	0	0	0	0	0	0	0	0	0	0	k__Bacteria;p__Patescibacteria;c__Saccharimonadia;o__Saccharimonadales;f__Saccharimonadaceae;g__TM7x;
unidentified_Desulfobacterota	0	0	0	0	0	0	0	0	0	0	0	0	0	0	0	0	0	0	0	2	0	0	0	0	k__Bacteria;p__Desulfobacterota;c__unidentified_Desulfobacterota;o__unidentified_Desulfobacterota;f__unidentified_Desulfobacterota;g__unidentified_Desulfobacterota;
Mycobacterium	0	0	0	0	0	0	0	0	0	0	0	0	2	0	0	0	0	0	0	0	0	0	0	0	k__Bacteria;p__Actinobacteriota;c__Actinobacteria;o__Corynebacteriales;f__Mycobacteriaceae;g__Mycobacterium;
Oceanobacillus	0	0	0	0	0	0	0	0	0	0	0	0	0	2	0	0	0	0	0	0	0	0	0	0	k__Bacteria;p__Firmicutes;c__Bacilli;o__Bacillales;f__Bacillaceae;g__Oceanobacillus;
Wolbachia	0	0	0	0	0	0	0	0	0	0	0	0	0	0	0	0	0	0	0	0	0	0	2	0	k__Bacteria;p__Proteobacteria;c__Alphaproteobacteria;o__Rickettsiales;f__Anaplasmataceae;g__Wolbachia;
Parabacteroides	0	0	0	0	0	0	0	0	0	0	0	0	0	0	0	0	0	0	0	2	0	0	0	0	k__Bacteria;p__Bacteroidota;c__Bacteroidia;o__Bacteroidales;f__Tannerellaceae;g__Parabacteroides;
Furfurilactobacillus	0	0	0	0	0	0	0	0	0	0	0	0	0	0	0	0	0	0	0	0	0	0	0	2	k__Bacteria;p__Firmicutes;c__Bacilli;o__Lactobacillales;f__Lactobacillaceae;g__Furfurilactobacillus;
Longimicrobium	0	0	0	0	0	0	0	0	0	0	0	0	0	0	0	0	0	0	0	2	0	0	0	0	k__Bacteria;p__Gemmatimonadota;c__Longimicrobia;o__Longimicrobiales;f__Longimicrobiaceae;g__Longimicrobium;
Ramlibacter	0	0	0	0	0	0	0	0	0	0	0	0	0	0	0	0	0	0	0	2	0	0	0	0	k__Bacteria;p__Proteobacteria;c__Gammaproteobacteria;o__Burkholderiales;f__Comamonadaceae;g__Ramlibacter;
Others	1972	157	1276	500	38954	29066	27938	10555	868	1667	2549	2493	22269	9226	7329	24295	83	158	273	429	867	1120	297	173	Others

## Sheet: Table S10 
Table S10 ASVs classified into species
Taxonomy	CK.1	CK.2	CK.3	CK.4	CKa.1	CKa.2	CKa.3	CKa.4	LT1.1	LT1.2	LT1.3	LT1.4	LTa1.1	LTa1.2	LTa1.3	LTa1.4	LT2.1	LT2.2	LT2.3	LT2.4	LTa2.1	LTa2.2	LTa2.3	LTa2.4	Tax_detail
Weissella_viridescens	257	175	1617	1806	4436	2856	1105	295	1817	2156	6869	7393	26526	1372	3218	6564	100692	30803	80427	46254	81390	84472	29158	71468	k__Bacteria;p__Firmicutes;c__Bacilli;o__Lactobacillales;f__Lactobacillaceae;g__Weissella;s__Weissella_viridescens;
Corynebacterium_stationis	288	132	279	125	2957	1105	135	16819	1607	6413	7791	9392	16939	1226	355	2439	89	127	3063	11498	262	4069	132	1207	k__Bacteria;p__Actinobacteriota;c__Actinobacteria;o__Corynebacteriales;f__Corynebacteriaceae;g__Corynebacterium;s__Corynebacterium_stationis;
Weissella_paramesenteroides	221	63	986	72	197	86	0	26	913	475	1212	1071	4250	108	402	623	1475	31	943	1070	1017	1180	204	227	k__Bacteria;p__Firmicutes;c__Bacilli;o__Lactobacillales;f__Lactobacillaceae;g__Weissella;s__Weissella_paramesenteroides;
Carnobacterium_maltaromaticum	0	0	0	0	0	0	0	0	0	4214	41	0	0	0	0	0	40	12	10	96	0	77	107	11	k__Bacteria;p__Firmicutes;c__Bacilli;o__Lactobacillales;f__Carnobacteriaceae;g__Carnobacterium;s__Carnobacterium_maltaromaticum;
Corynebacterium_variabile	0	0	149	14	300	977	182	77	222	711	499	1173	144	0	31	0	0	45	1534	1594	0	420	0	0	k__Bacteria;p__Actinobacteriota;c__Actinobacteria;o__Corynebacteriales;f__Corynebacteriaceae;g__Corynebacterium;s__Corynebacterium_variabile;
Brevibacterium_salitolerans	19	0	0	0	118	326	48	0	31	381	77	471	0	0	0	0	0	0	61	42	0	53	0	13	k__Bacteria;p__Actinobacteriota;c__Actinobacteria;o__Micrococcales;f__Brevibacteriaceae;g__Brevibacterium;s__Brevibacterium_salitolerans;
Myroides_profundi	0	0	0	0	0	0	0	0	0	0	31	464	0	0	0	0	0	0	0	0	0	0	0	0	k__Bacteria;p__Bacteroidota;c__Bacteroidia;o__Flavobacteriales;f__Flavobacteriaceae;g__Myroides;s__Myroides_profundi;
Microbacterium_amylolyticum	0	0	0	7	68	90	80	9	0	49	103	176	0	17	0	0	8	32	265	236	9	309	0	0	k__Bacteria;p__Actinobacteriota;c__Actinobacteria;o__Micrococcales;f__Microbacteriaceae;g__Microbacterium;s__Microbacterium_amylolyticum;
Lactobacillus_acidipiscis	0	0	267	31	0	38	0	0	0	0	91	31	12	0	0	0	3	0	5	0	0	0	0	0	k__Bacteria;p__Firmicutes;c__Bacilli;o__Lactobacillales;f__Lactobacillaceae;g__Ligilactobacillus;s__Lactobacillus_acidipiscis;
Ignatzschineria_indica	0	0	0	0	0	0	0	0	0	0	15	117	0	2	0	0	0	0	0	0	0	0	0	0	k__Bacteria;p__Proteobacteria;c__Gammaproteobacteria;o__Cardiobacteriales;f__Wohlfahrtiimonadaceae;g__Ignatzschineria;s__Ignatzschineria_indica;
Koukoulia_aurantiaca	0	0	0	0	0	0	0	0	0	0	0	95	0	0	0	0	0	0	0	0	0	0	0	0	k__Bacteria;p__Proteobacteria;c__Gammaproteobacteria;o__Cardiobacteriales;f__Wohlfahrtiimonadaceae;g__Koukoulia;s__Koukoulia_aurantiaca;
Dechloromonas_sp_ECC1-pb1	0	0	0	0	0	82	0	0	0	0	0	0	0	0	0	0	0	0	0	0	0	0	0	0	k__Bacteria;p__Proteobacteria;c__Gammaproteobacteria;o__Burkholderiales;f__Rhodocyclaceae;g__Dechloromonas;s__Dechloromonas_sp_ECC1-pb1;
Lactobacillus_mucosae	0	0	0	0	0	0	0	0	0	0	0	0	78	7	9	0	15	0	0	0	6	0	0	2	k__Bacteria;p__Firmicutes;c__Bacilli;o__Lactobacillales;f__Lactobacillaceae;g__Limosilactobacillus;s__Lactobacillus_mucosae;
Bacillus_cytotoxicus	56	2	0	0	0	0	4	0	0	0	20	0	69	14	48	0	35	0	16	0	0	0	0	5	k__Bacteria;p__Firmicutes;c__Bacilli;o__Bacillales;f__Bacillaceae;g__Bacillus;s__Bacillus_cytotoxicus;
Chryseobacterium_hominis	0	0	0	0	0	0	0	0	0	30	0	0	62	0	16	0	0	0	0	0	0	0	0	0	k__Bacteria;p__Bacteroidota;c__Bacteroidia;o__Flavobacteriales;f__Weeksellaceae;g__Chryseobacterium;s__Chryseobacterium_hominis;
Erysipelothrix_inopinata	0	0	0	0	0	61	7	0	0	0	0	15	0	0	0	0	0	0	0	0	0	0	0	0	k__Bacteria;p__Firmicutes;c__Bacilli;o__Erysipelotrichales;f__Erysipelotrichaceae;g__Erysipelothrix;s__Erysipelothrix_inopinata;
Rothia_sp_KSUM_10	0	0	0	0	54	0	0	7	0	0	0	0	0	0	0	0	0	0	0	0	0	0	0	0	k__Bacteria;p__Actinobacteriota;c__Actinobacteria;o__Micrococcales;f__Micrococcaceae;g__Rothia;s__Rothia_sp_KSUM_10;
Corynebacterium_massiliense	0	0	46	0	0	0	0	0	0	0	0	0	0	0	0	0	0	0	0	0	0	0	0	0	k__Bacteria;p__Actinobacteriota;c__Actinobacteria;o__Corynebacteriales;f__Corynebacteriaceae;g__Corynebacterium;s__Corynebacterium_massiliense;
Sphingobacterium_mizutaii	0	0	0	0	0	0	0	0	0	43	0	0	0	0	0	0	0	0	0	0	0	0	0	0	k__Bacteria;p__Bacteroidota;c__Bacteroidia;o__Sphingobacteriales;f__Sphingobacteriaceae;g__Sphingobacterium;s__Sphingobacterium_mizutaii;
Prevotella_denticola	0	0	0	0	0	0	0	0	0	0	0	0	0	0	42	0	0	0	0	0	0	0	0	0	k__Bacteria;p__Bacteroidota;c__Bacteroidia;o__Bacteroidales;f__Prevotellaceae;g__Prevotella_7;s__Prevotella_denticola;
Thermus_scotoductus	0	0	0	0	0	0	0	38	0	0	0	0	0	0	0	0	0	0	0	0	0	0	0	0	k__Bacteria;p__Deinococcota;c__Deinococci;o__Thermales;f__Thermaceae;g__Thermus;s__Thermus_scotoductus;
Bacteroides_gallinaceum	0	0	0	0	35	0	0	0	0	0	0	0	0	0	0	0	0	0	0	0	0	0	0	0	k__Bacteria;p__Bacteroidota;c__Bacteroidia;o__Bacteroidales;f__Bacteroidaceae;g__Bacteroides;s__Bacteroides_gallinaceum;
Bifidobacterium_longum	4	0	33	0	0	0	0	0	0	0	0	0	0	0	0	0	0	0	0	0	0	0	0	0	k__Bacteria;p__Actinobacteriota;c__Actinobacteria;o__Bifidobacteriales;f__Bifidobacteriaceae;g__Bifidobacterium;s__Bifidobacterium_longum;
Saccharomonospora_viridis	0	30	0	0	0	0	0	0	0	0	0	0	0	0	0	0	0	0	0	0	0	0	0	0	k__Bacteria;p__Actinobacteriota;c__Actinobacteria;o__Pseudonocardiales;f__Pseudonocardiaceae;g__Saccharomonospora;s__Saccharomonospora_viridis;
Acinetobacter_gerneri	0	0	0	0	0	0	0	0	0	26	0	27	0	0	0	0	0	0	0	0	0	0	0	0	k__Bacteria;p__Proteobacteria;c__Gammaproteobacteria;o__Pseudomonadales;f__Moraxellaceae;g__Acinetobacter;s__Acinetobacter_gerneri;
Gordonia_sputi	0	0	24	0	0	0	0	0	0	0	0	0	0	0	0	0	0	0	0	0	0	0	0	0	k__Bacteria;p__Actinobacteriota;c__Actinobacteria;o__Corynebacteriales;f__Nocardiaceae;g__Gordonia;s__Gordonia_sputi;
Capnocytophaga_sp_ChDC_OS43	0	0	0	0	0	0	0	0	0	0	0	0	0	0	24	0	0	0	0	0	0	0	0	0	k__Bacteria;p__Bacteroidota;c__Bacteroidia;o__Flavobacteriales;f__Flavobacteriaceae;g__Capnocytophaga;s__Capnocytophaga_sp_ChDC_OS43;
Prevotella_sp_oral_clone_DA058	0	0	0	0	0	0	0	0	0	0	0	0	0	0	23	0	0	0	0	0	0	0	0	0	k__Bacteria;p__Bacteroidota;c__Bacteroidia;o__Bacteroidales;f__Prevotellaceae;g__Prevotella;s__Prevotella_sp_oral_clone_DA058;
Ruminococcus_sp_HUN007	0	0	0	21	0	0	0	0	0	0	0	0	0	0	0	0	0	0	0	0	0	0	0	0	k__Bacteria;p__Firmicutes;c__Clostridia;o__Oscillospirales;f__Ruminococcaceae;g__Ruminococcus;s__Ruminococcus_sp_HUN007;
Haemophilus_parainfluenzae	0	0	0	0	0	0	0	0	0	0	0	0	0	0	20	0	0	0	0	0	0	0	0	0	k__Bacteria;p__Proteobacteria;c__Gammaproteobacteria;o__Enterobacterales;f__Pasteurellaceae;g__Haemophilus;s__Haemophilus_parainfluenzae;
Myroides_odoratus	0	0	0	0	0	0	0	0	0	2	0	0	20	0	0	0	0	0	0	0	0	0	0	0	k__Bacteria;p__Bacteroidota;c__Bacteroidia;o__Flavobacteriales;f__Flavobacteriaceae;g__Myroides;s__Myroides_odoratus;
Bifidobacterium_adolescentis	0	0	0	0	0	0	0	0	0	0	0	0	0	0	0	0	0	0	0	0	20	0	0	0	k__Bacteria;p__Actinobacteriota;c__Actinobacteria;o__Bifidobacteriales;f__Bifidobacteriaceae;g__Bifidobacterium;s__Bifidobacterium_adolescentis;
Idiomarina_indica	0	0	0	0	0	0	0	13	0	0	0	0	0	4	0	19	0	12	0	0	0	0	0	0	k__Bacteria;p__Proteobacteria;c__Gammaproteobacteria;o__Enterobacterales;f__Idiomarinaceae;g__Idiomarina;s__Idiomarina_indica;
Sphingobium_xenophagum	0	0	0	0	0	0	0	0	0	0	0	0	18	0	0	4	0	0	0	0	0	2	0	0	k__Bacteria;p__Proteobacteria;c__Alphaproteobacteria;o__Sphingomonadales;f__Sphingomonadaceae;g__Sphingobium;s__Sphingobium_xenophagum;
Leptotrichia_hongkongensis	0	0	18	0	0	0	0	0	0	0	0	0	0	0	0	0	0	0	0	0	0	0	0	0	k__Bacteria;p__Fusobacteriota;c__Fusobacteriia;o__Fusobacteriales;f__Leptotrichiaceae;g__Leptotrichia;s__Leptotrichia_hongkongensis;
Porphyromonas_pogonae	0	0	0	0	0	0	0	0	0	0	0	0	0	0	0	16	0	0	0	0	0	0	0	0	k__Bacteria;p__Bacteroidota;c__Bacteroidia;o__Bacteroidales;f__Porphyromonadaceae;g__Porphyromonas;s__Porphyromonas_pogonae;
Blautia_obeum	0	0	0	0	16	0	0	0	0	0	0	0	0	0	0	0	0	0	0	0	0	0	0	0	k__Bacteria;p__Firmicutes;c__Clostridia;o__Lachnospirales;f__Lachnospiraceae;g__Blautia;s__Blautia_obeum;
Bacteroides_salanitronis	0	0	16	0	0	0	0	0	0	0	0	0	0	0	0	0	0	0	0	0	0	0	0	0	k__Bacteria;p__Bacteroidota;c__Bacteroidia;o__Bacteroidales;f__Bacteroidaceae;g__Bacteroides;s__Bacteroides_salanitronis;
Prevotella_oris	0	0	0	0	0	0	0	0	0	0	0	0	0	0	14	0	0	0	0	0	0	0	0	0	k__Bacteria;p__Bacteroidota;c__Bacteroidia;o__Bacteroidales;f__Prevotellaceae;g__Prevotella;s__Prevotella_oris;
Sphingobacterium_tabacisoli	0	0	0	0	0	0	0	0	0	13	4	0	0	0	0	0	0	0	0	0	0	0	0	0	k__Bacteria;p__Bacteroidota;c__Bacteroidia;o__Sphingobacteriales;f__Sphingobacteriaceae;g__Sphingobacterium;s__Sphingobacterium_tabacisoli;
Lactobacillus_iners	0	0	0	0	0	0	0	0	0	0	0	0	13	0	0	0	0	0	0	0	0	0	0	0	k__Bacteria;p__Firmicutes;c__Bacilli;o__Lactobacillales;f__Lactobacillaceae;g__Lactobacillus;s__Lactobacillus_iners;
Corynebacterium_glucuronolyticum	0	0	0	0	0	0	0	0	0	0	0	0	12	0	0	0	0	0	0	0	0	0	0	0	k__Bacteria;p__Actinobacteriota;c__Actinobacteria;o__Corynebacteriales;f__Corynebacteriaceae;g__Corynebacterium;s__Corynebacterium_glucuronolyticum;
Rothia_aeria	0	0	0	0	0	0	0	0	0	0	0	0	0	0	12	0	0	0	0	0	0	0	0	0	k__Bacteria;p__Actinobacteriota;c__Actinobacteria;o__Micrococcales;f__Micrococcaceae;g__Rothia;s__Rothia_aeria;
Paenibacillus_camelliae	0	0	0	0	0	0	0	0	0	0	0	0	0	0	0	0	0	0	0	12	0	0	0	0	k__Bacteria;p__Firmicutes;c__Bacilli;o__Paenibacillales;f__Paenibacillaceae;g__Paenibacillus;s__Paenibacillus_camelliae;
Bacillus_graminis	0	0	0	0	0	0	0	0	0	0	0	0	0	0	12	0	0	0	0	0	0	0	0	0	k__Bacteria;p__Firmicutes;c__Bacilli;o__Bacillales;f__Bacillaceae;g__Bacillus;s__Bacillus_graminis;
Erysipelotrichaceae_bacterium_NK3D112	0	0	0	0	0	0	0	0	0	0	0	0	0	0	0	0	0	0	0	0	12	0	0	0	k__Bacteria;p__Firmicutes;c__Bacilli;o__Erysipelotrichales;f__Erysipelotrichaceae;g__Solobacterium;s__Erysipelotrichaceae_bacterium_NK3D112;
Floricoccus_penangensis	0	0	0	0	0	0	0	0	0	0	0	0	11	0	8	0	0	0	4	0	0	0	0	0	k__Bacteria;p__Firmicutes;c__Bacilli;o__Lactobacillales;f__Streptococcaceae;g__Floricoccus;s__Floricoccus_penangensis;
Acinetobacter_sp_On4	0	0	0	0	0	0	0	0	0	0	0	9	0	0	0	0	0	0	0	0	0	0	0	0	k__Bacteria;p__Proteobacteria;c__Gammaproteobacteria;o__Pseudomonadales;f__Moraxellaceae;g__Acinetobacter;s__Acinetobacter_sp_On4;
Thermus_thermophilus	0	0	0	0	0	0	0	0	0	0	0	0	0	0	0	0	0	0	0	8	0	0	0	0	k__Bacteria;p__Deinococcota;c__Deinococci;o__Thermales;f__Thermaceae;g__Thermus;s__Thermus_thermophilus;
Porphyromonas_gingivalis	0	0	0	0	0	0	0	0	0	0	0	0	0	0	7	0	0	0	0	0	0	0	0	0	k__Bacteria;p__Bacteroidota;c__Bacteroidia;o__Bacteroidales;f__Porphyromonadaceae;g__Porphyromonas;s__Porphyromonas_gingivalis;
Ralstonia_mannitolilytica	0	0	0	0	0	0	0	0	0	0	0	0	0	0	7	0	0	0	0	0	0	0	0	0	k__Bacteria;p__Proteobacteria;c__Gammaproteobacteria;o__Burkholderiales;f__Burkholderiaceae;g__Ralstonia;s__Ralstonia_mannitolilytica;
bacterium_Ellin7509	0	0	6	0	0	0	0	0	0	0	0	0	0	0	0	0	0	0	0	0	0	0	0	0	k__Bacteria;p__Acidobacteriota;c__Acidobacteriae;o__Subgroup_2;f__unidentified_Subgroup_2;g__unidentified_Subgroup_2;s__bacterium_Ellin7509;
Lachnospiraceae_bacterium_A4	0	0	0	0	0	0	0	0	0	0	0	0	0	0	0	0	0	0	6	0	0	0	0	0	k__Bacteria;p__Firmicutes;c__Clostridia;o__Lachnospirales;f__Lachnospiraceae;g__Lachnospiraceae_NK4A136_group;s__Lachnospiraceae_bacterium_A4;
Corynebacterium_sp_CCUG_44705	0	0	0	0	0	0	0	0	0	0	0	0	0	0	0	0	0	0	0	0	0	6	0	0	k__Bacteria;p__Actinobacteriota;c__Actinobacteria;o__Corynebacteriales;f__Corynebacteriaceae;g__Corynebacterium;s__Corynebacterium_sp_CCUG_44705;
Acetobacteraceae_bacterium_M3_10_1TCO2	0	0	0	5	0	0	0	0	0	0	0	0	0	0	0	0	0	0	0	0	0	0	0	0	k__Bacteria;p__Proteobacteria;c__Alphaproteobacteria;o__Acetobacterales;f__Acetobacteraceae;g__Commensalibacter;s__Acetobacteraceae_bacterium_M3_10_1TCO2;
Methanobrevibacter_ruminantium	0	0	0	0	0	0	0	0	0	0	0	0	0	0	0	0	0	0	0	0	5	0	0	0	k__Archaea;p__Euryarchaeota;c__Methanobacteria;o__Methanobacteriales;f__Methanobacteriaceae;g__Methanobrevibacter;s__Methanobrevibacter_ruminantium;
Leucobacter_holotrichiae	0	0	0	0	0	0	0	0	0	3	5	0	0	0	0	0	0	0	5	0	0	0	0	0	k__Bacteria;p__Actinobacteriota;c__Actinobacteria;o__Micrococcales;f__Microbacteriaceae;g__Leucobacter;s__Leucobacter_holotrichiae;
Comamonas_sediminis	0	0	0	0	0	0	0	0	0	5	0	0	0	0	0	0	0	0	0	0	0	0	0	0	k__Bacteria;p__Proteobacteria;c__Gammaproteobacteria;o__Burkholderiales;f__Comamonadaceae;g__Comamonas;s__Comamonas_sediminis;
Lactobacillus_agilis	3	0	0	0	0	0	0	0	0	0	4	0	0	0	0	0	0	0	0	0	0	0	0	0	k__Bacteria;p__Firmicutes;c__Bacilli;o__Lactobacillales;f__Lactobacillaceae;g__Ligilactobacillus;s__Lactobacillus_agilis;
Ferrovibrio_denitrificans	0	0	0	0	0	0	4	0	0	0	0	0	0	0	0	0	0	0	0	0	0	0	0	0	k__Bacteria;p__Proteobacteria;c__Alphaproteobacteria;o__Ferrovibrionales;f__Ferrovibrionaceae;g__Ferrovibrio;s__Ferrovibrio_denitrificans;
Colubraria_reticulata	0	0	0	0	0	0	0	0	0	0	0	0	0	0	3	0	0	0	0	0	0	0	0	0	k__Bacteria;p__Proteobacteria;c__Alphaproteobacteria;o__Rickettsiales;f__Mitochondria;g__unidentified_Mitochondria;s__Colubraria_reticulata;
Pseudoxanthomonas_kaohsiungensis	0	0	0	0	0	0	0	0	0	3	0	0	0	0	0	0	0	0	0	0	0	0	0	0	k__Bacteria;p__Proteobacteria;c__Gammaproteobacteria;o__Xanthomonadales;f__Xanthomonadaceae;g__Pseudoxanthomonas;s__Pseudoxanthomonas_kaohsiungensis;
Bacillus_pseudofirmus	0	0	0	0	0	0	0	0	0	0	0	0	0	2	0	0	0	0	3	0	0	0	0	0	k__Bacteria;p__Firmicutes;c__Bacilli;o__Bacillales;f__Bacillaceae;g__Bacillus;s__Bacillus_pseudofirmus;
bacterium_CYCU-0215	0	0	0	0	0	0	0	0	0	0	0	0	0	3	0	0	0	0	0	0	0	0	0	0	k__Bacteria;p__Proteobacteria;c__Gammaproteobacteria;o__Xanthomonadales;f__Xanthomonadaceae;g__Arenimonas;s__bacterium_CYCU-0215;
Epipyxis_sp_PR26KG	0	3	0	0	0	0	0	0	0	0	0	0	0	0	0	0	0	0	0	0	0	0	0	0	k__Bacteria;p__Cyanobacteria;c__Cyanobacteriia;o__Chloroplast;f__unidentified_Chloroplast;g__unidentified_Chloroplast;s__Epipyxis_sp_PR26KG;
delta_proteobacterium_WX81	0	0	0	0	0	0	0	0	0	0	0	0	0	0	0	0	0	0	0	2	0	0	0	0	k__Bacteria;p__Desulfobacterota;c__unidentified_Desulfobacterota;o__unidentified_Desulfobacterota;f__unidentified_Desulfobacterota;g__unidentified_Desulfobacterota;s__delta_proteobacterium_WX81;
Porphyromonadaceae_bacterium_DJF_B175	0	0	0	0	0	0	0	0	0	0	0	0	0	0	0	0	0	0	0	2	0	0	0	0	k__Bacteria;p__Bacteroidota;c__Bacteroidia;o__Bacteroidales;f__Tannerellaceae;g__Parabacteroides;s__Porphyromonadaceae_bacterium_DJF_B175;
swine_fecal_bacterium_SD-Pec10	0	0	0	0	0	0	0	0	0	0	0	0	0	0	0	0	0	0	0	2	0	0	0	0	k__Bacteria;p__Firmicutes;c__Clostridia;o__Clostridiales;f__Clostridiaceae;g__Clostridium_sensu_stricto_1;s__swine_fecal_bacterium_SD-Pec10;
Compostibacillus_humi	0	0	0	0	0	0	0	0	0	0	0	0	0	2	0	0	0	0	0	0	0	0	0	0	k__Bacteria;p__Firmicutes;c__Bacilli;o__Bacillales;f__Bacillaceae;g__Oceanobacillus;s__Compostibacillus_humi;
Sphingobacterium_spiritivorum	0	0	0	0	0	0	0	0	0	2	0	0	0	0	0	0	0	0	0	0	0	0	0	0	k__Bacteria;p__Bacteroidota;c__Bacteroidia;o__Sphingobacteriales;f__Sphingobacteriaceae;g__Sphingobacterium;s__Sphingobacterium_spiritivorum;
Clostridium_luticellarii	0	0	0	0	0	0	0	0	0	0	0	0	0	0	0	0	0	0	0	2	0	0	0	0	k__Bacteria;p__Firmicutes;c__Clostridia;o__Clostridiales;f__Clostridiaceae;g__Clostridium_sensu_stricto_12;s__Clostridium_luticellarii;
Others	80848	162398	150192	164270	162112	158337	159879	141759	162901	139435	136653	135336	113079	160049	75341	158419	48255	39008	64948	95491	76932	59791	128672	77787	Others
